# Supplementary material for: Outpatient Readmission in Rheumatology: A Machine Learning Predictive Model of Patient’s Return to the Clinic
Source: J Clin Med. 2019 Aug 2;8(8):1156. doi: 10.3390/jcm8081156 (PMC6723392; doi:10.3390/jcm8081156)
Supplement: Supplementary file 1 [file jcm-08-01156-s001.zip]

Archive with 10 entries (10 files):
- Supplementary_File_Sections_R2.docx
- Supplementary_Figure_S5_R2.html
- Supplementary_Figure_S6_R2.html
- Supplementary_Figure_S7_R2.html
- Supplementary_File_Tables_v2_R2_v3.docx
- Supplementary_Files_Categories_R2.xlsx
- Supplementary_Figure_S1_R2.tiff
- Supplementary_Figure_S2_R2.tiff
- Supplementary_Figure_S3_R2.html
- Supplementary_Figure_S4_R2.html
