# Supplementary material for: Outpatient Readmission in Rheumatology: A Machine Learning Predictive Model of Patient’s Return to the Clinic
Source: J Clin Med. 2019 Aug 2;8(8):1156. doi: 10.3390/jcm8081156 (PMC6723392; doi:10.3390/jcm8081156)
Supplement: Supplementary file 1 [file jcm-08-01156-s001.zip › Supplementary_Files_Categories_R2.xlsx]

## Sheet: Diagnoses 1st categorization
CIE9 / CIE 10 code	Diagnoses 1st categorization
277.3	Amyloidosis
277.4	Amyloidosis
713.7	Amyloidosis
E85	Amyloidosis
M14.4*	Amyloidosis
696	Psoriatic Arthritis
L40.5	Psoriatic Arthritis
M07*	Psoriatic Arthritis
M07.0*	Psoriatic Arthritis
M07.1*	Psoriatic Arthritis
M07.2*	Psoriatic Arthritis
M07.3*	Psoriatic Arthritis
714	Rheumatoid Arthritis
446.8	Rheumatoid Arthritis
714.1	Rheumatoid Arthritis
714.81	Rheumatoid Arthritis
M05	Rheumatoid Arthritis
M05.0	Rheumatoid Arthritis
M05.1+	Rheumatoid Arthritis
M05.2	Rheumatoid Arthritis
M05.3+	Rheumatoid Arthritis
M05.8	Rheumatoid Arthritis
M05.9	Rheumatoid Arthritis
M06	Rheumatoid Arthritis
M06.0	Rheumatoid Arthritis
M06.2	Rheumatoid Arthritis
M06.3	Rheumatoid Arthritis
M06.8	Rheumatoid Arthritis
M06.9	Rheumatoid Arthritis
390	Reactive Arthritis
711.1	Reactive Arthritis
711.3	Reactive Arthritis
M02	Reactive Arthritis
M02.1	Reactive Arthritis
M02.2	Reactive Arthritis
M02.3	Reactive Arthritis
M02.8	Reactive Arthritis
M02.9	Reactive Arthritis
M03*	Reactive Arthritis
M03.0*	Reactive Arthritis
M03.1*	Reactive Arthritis
M03.2*	Reactive Arthritis
M03.6*	Reactive Arthritis
275	Other Arthropathies Associated with Other Conditions
286	Other Arthropathies Associated with Other Conditions
272.4	Other Arthropathies Associated with Other Conditions
282.4	Other Arthropathies Associated with Other Conditions
282.7	Other Arthropathies Associated with Other Conditions
713.2	Other Arthropathies Associated with Other Conditions
713.5	Other Arthropathies Associated with Other Conditions
M14*	Other Arthropathies Associated with Other Conditions
M14.2*	Other Arthropathies Associated with Other Conditions
M14.3*	Other Arthropathies Associated with Other Conditions
M14.5*	Other Arthropathies Associated with Other Conditions
M14.6*	Other Arthropathies Associated with Other Conditions
M14.8*	Other Arthropathies Associated with Other Conditions
M36.2*	Other Arthropathies Associated with Other Conditions
M36.3*	Other Arthropathies Associated with Other Conditions
M36.4*	Other Arthropathies Associated with Other Conditions
715	Ostheoarthritis
715.9	Ostheoarthritis
M15	Ostheoarthritis
M15.0	Ostheoarthritis
M15.3	Ostheoarthritis
M15.8	Ostheoarthritis
M15.9	Ostheoarthritis
M15-M19	Ostheoarthritis
M19	Ostheoarthritis
M19.0	Ostheoarthritis
M19.1	Ostheoarthritis
M19.2	Ostheoarthritis
M19.8	Ostheoarthritis
M19.9	Ostheoarthritis
715.3	Osteoarthritis of Hip
M16	Osteoarthritis of Hip
M16.0	Osteoarthritis of Hip
M16.1	Osteoarthritis of Hip
M16.2	Osteoarthritis of Hip
M16.3	Osteoarthritis of Hip
M16.4	Osteoarthritis of Hip
M16.5	Osteoarthritis of Hip
M16.6	Osteoarthritis of Hip
M16.7	Osteoarthritis of Hip
M16.9	Osteoarthritis of Hip
M24.7	Osteoarthritis of Hip
717	Osteoarthritis of Knee
715.4	Osteoarthritis of Knee
717.01	Osteoarthritis of Knee
M17	Osteoarthritis of Knee
M17.0	Osteoarthritis of Knee
M17.1	Osteoarthritis of Knee
M17.2	Osteoarthritis of Knee
M17.3	Osteoarthritis of Knee
M17.4	Osteoarthritis of Knee
M17.5	Osteoarthritis of Knee
M17.9	Osteoarthritis of Knee
M22	Osteoarthritis of Knee
M22.0	Osteoarthritis of Knee
M22.1	Osteoarthritis of Knee
M22.2	Osteoarthritis of Knee
M22.3	Osteoarthritis of Knee
M22.4	Osteoarthritis of Knee
M22.8	Osteoarthritis of Knee
M22.9	Osteoarthritis of Knee
M23	Osteoarthritis of Knee
M23.0	Osteoarthritis of Knee
M23.1	Osteoarthritis of Knee
M23.2	Osteoarthritis of Knee
M23.3	Osteoarthritis of Knee
M23.4	Osteoarthritis of Knee
M23.5	Osteoarthritis of Knee
M23.6	Osteoarthritis of Knee
M23.8	Osteoarthritis of Knee
M23.9	Osteoarthritis of Knee
715.1	Osteoarthritis of Hand
M15.1	Osteoarthritis of Hand
M15.2	Osteoarthritis of Hand
M15.4	Osteoarthritis of Hand
715.2	Osteoarthritis of First Carpometacarpal Joint
M18	Osteoarthritis of First Carpometacarpal Joint
M18.0	Osteoarthritis of First Carpometacarpal Joint
M18.1	Osteoarthritis of First Carpometacarpal Joint
M18.2	Osteoarthritis of First Carpometacarpal Joint
M18.3	Osteoarthritis of First Carpometacarpal Joint
M18.4	Osteoarthritis of First Carpometacarpal Joint
M18.5	Osteoarthritis of First Carpometacarpal Joint
M18.9	Osteoarthritis of First Carpometacarpal Joint
136.1	Behçet Disease
M35.2	Behçet disease
170.6	Cancer
170.7	Cancer
170.8	Cancer
170.9	Cancer
M36.0*	Cancer
M36.1*	Cancer
M82.0*	Cancer
M90.6*	Cancer
M90.7*	Cancer
721.1	Neck pain
722.5	Neck pain
723.1	Neck pain
723.7	Neck pain
M43.4	Neck pain
M43.6	Neck pain
M50	Neck pain
M50.2	Neck pain
M50.3	Neck pain
M50.8	Neck pain
M50.9	Neck pain
M54.2	Neck pain
M95.3	Neck pain
M95	Deformity
M95.2	Deformity
M95.8	Deformity
M95.9	Deformity
M20.0	Hands Deformity
M21	Limbs Deformity
M21.2	Limbs Deformity
M21.7	Limbs Deformity
M21.8	Limbs Deformity
M21.9	Limbs Deformity
M20.1	Feet Deformity
M20.2	Feet Deformity
M20.3	Feet Deformity
M20.4	Feet Deformity
M20.5	Feet Deformity
M20.6	Feet Deformity
M21.4	Feet Deformity
M21.6	Feet Deformity
M20	Hand-Feet Deformity
M21.3	Hand-Feet Deformity
M21.5	Hand-Feet Deformity
M21.0	Knee Deformity
M21.1	Knee Deformity
M25.5	Pain in Joint
720	Ankylosing Spondylitis
720.2	Ankylosing Spondylitis
720.9	Ankylosing Spondylitis
M45	Ankylosing Spondylitis
M46	Ankylosing Spondylitis
M46.0	Ankylosing Spondylitis
M46.1	Ankylosing Spondylitis
M46.8	Ankylosing Spondylitis
M46.9	Ankylosing Spondylitis
M49.8*	Ankylosing Spondylitis
555.9	Inflammatory Bowel Disease
M07.4*	Inflammatory Bowel Disease
M07.5*	Inflammatory Bowel Disease
M07.6*	Inflammatory Bowel Disease
710.7	Mixed Connective Tissue Disease
710.8	Mixed Connective Tissue Disease
M30-M36	Mixed Connective Tissue Disease
M35	Mixed Connective Tissue Disease
M35.1	Mixed Connective Tissue Disease
M35.8	Mixed Connective Tissue Disease
M35.9	Mixed Connective Tissue Disease
M36*	Mixed Connective Tissue Disease
M36.8*	Mixed Connective Tissue Disease
710.1	Scleroderma
710.5	Scleroderma
729.4	Scleroderma
L94.0	Scleroderma
M34	Scleroderma
M34.0	Scleroderma
M34.1	Scleroderma
M34.2	Scleroderma
M34.8	Scleroderma
M34.9	Scleroderma
M35.4	Scleroderma
M35.5	Scleroderma
729.1	Fibromyalgia
M79.0	Fibromyalgia
M96	Post-surgery fracture
M96.0	Post-surgery fracture
M96.6	Post-surgery fracture
M96.8	Post-surgery fracture
M96.9	Post-surgery fracture
274	Gout
712.2	Gout
M10	Gout
M10.0	Gout
M10.1	Gout
M10.2	Gout
M10.3	Gout
M10.4	Gout
M10.9	Gout
M14.0*	Gout
790.6	Hyperuricemia
E79.0	Hyperuricemia
15	Infection
23	Infection
711	Infection
730	Infection
15.1	Infection
23.9	Infection
711.4	Infection
711.5	Infection
711.9	Infection
716.9	Infection
720.8	Infection
98.5	Infection
L03	Infection
M00	Infection
M00.0	Infection
M00.1	Infection
M00.2	Infection
M00.8	Infection
M00.9	Infection
M00-M03	Infection
M01*	Infection
M01.0*	Infection
M01.1*	Infection
M01.2*	Infection
M01.3*	Infection
M01.4*	Infection
M01.5*	Infection
M01.6*	Infection
M01.8*	Infection
M46.2	Infection
M46.3	Infection
M46.4	Infection
M46.5	Infection
M49*	Infection
M49.0*	Infection
M49.1*	Infection
M49.2*	Infection
M49.3*	Infection
M60.0	Infection
M63.0*	Infection
M63.1*	Infection
M63.2*	Infection
M65.0	Infection
M65.1	Infection
M71.0	Infection
M71.1	Infection
M73.0*	Infection
M73.1*	Infection
M86	Infection
M86.0	Infection
M86.1	Infection
M86.2	Infection
M86.3	Infection
M86.4	Infection
M86.5	Infection
M86.6	Infection
M86.8	Infection
M86.9	Infection
M90.0*	Infection
M90.1*	Infection
714.3	Juvenile Idiopathic Arthritis
714.32	Juvenile Idiopathic Arthritis
714.33	Juvenile Idiopathic Arthritis
714.5	Juvenile Idiopathic Arthritis
M08	Juvenile Idiopathic Arthritis
M08.0	Juvenile Idiopathic Arthritis
M08.1	Juvenile Idiopathic Arthritis
M08.2	Juvenile Idiopathic Arthritis
M08.3	Juvenile Idiopathic Arthritis
M08.4	Juvenile Idiopathic Arthritis
M08.8	Juvenile Idiopathic Arthritis
M08.9	Juvenile Idiopathic Arthritis
M09*	Juvenile Idiopathic Arthritis
M09.0*	Juvenile Idiopathic Arthritis
M09.1*	Juvenile Idiopathic Arthritis
M09.2*	Juvenile Idiopathic Arthritis
M09.8*	Juvenile Idiopathic Arthritis
710	Systemic Lupus Erythematosus
695.4	Systemic Lupus Erythematosus
710.9	Systemic Lupus Erythematosus
972.5	Systemic Lupus Erythematosus
L93.0	Systemic Lupus Erythematosus
L93.1	Systemic Lupus Erythematosus
M12.0	Systemic Lupus Erythematosus
M32	Systemic Lupus Erythematosus
M32.0	Systemic Lupus Erythematosus
M32.1+	Systemic Lupus Erythematosus
M32.8	Systemic Lupus Erythematosus
M32.9	Systemic Lupus Erythematosus
721	Back Pain
722	Back Pain
732	Back Pain
736	Back Pain
737	Back Pain
721.2	Back Pain
721.3	Back Pain
721.6	Back Pain
722.0	Back Pain
722.1	Back Pain
722.3	Back Pain
724.2	Back Pain
724.5	Back Pain
733.5	Back Pain
M40	Back Pain
M40.0	Back Pain
M40.2	Back Pain
M40.3	Back Pain
M40.4	Back Pain
M40.5	Back Pain
M40-M43	Back Pain
M40-M54	Back Pain
M41	Back Pain
M41.0	Back Pain
M41.1	Back Pain
M41.2	Back Pain
M41.3	Back Pain
M41.4	Back Pain
M41.5	Back Pain
M41.8	Back Pain
M41.9	Back Pain
M42	Back Pain
M42.0	Back Pain
M42.1	Back Pain
M42.9	Back Pain
M43	Back Pain
M43.0	Back Pain
M43.1	Back Pain
M43.2	Back Pain
M43.5	Back Pain
M43.8	Back Pain
M43.9	Back Pain
M45-M49	Back Pain
M47	Back Pain
M47.0+	Back Pain
M47.8	Back Pain
M47.9	Back Pain
M48	Back Pain
M48.1	Back Pain
M48.2	Back Pain
M48.3	Back Pain
M48.8	Back Pain
M48.9	Back Pain
M49.4*	Back Pain
M50-M54	Back Pain
M51	Back Pain
M51.3	Back Pain
M51.4	Back Pain
M51.8	Back Pain
M51.9	Back Pain
M53	Back Pain
M53.2	Back Pain
M53.3	Back Pain
M53.8	Back Pain
M53.9	Back Pain
M54	Back Pain
M54.5	Back Pain
M54.6	Back Pain
M54.8	Back Pain
M54.9	Back Pain
M85.3	Back Pain
M91.2	Back Pain
M95.4	Back Pain
M95.5	Back Pain
M96.1	Back Pain
M96.2	Back Pain
M96.3	Back Pain
M96.4	Back Pain
M96.5	Back Pain
M99.1	Back Pain
712.3	Crystal Arthropathy
712.9	Crystal Arthropathy
M11	Crystal Arthropathy
M11.0	Crystal Arthropathy
M11.1	Crystal Arthropathy
M11.2	Crystal Arthropathy
M11.8	Crystal Arthropathy
M11.9	Crystal Arthropathy
M14.1*	Crystal Arthropathy
M60	Myositis
M60.1	Myositis
M60.8	Myositis
M60.9	Myositis
M61.0	Myositis
M61.1	Myositis
716.6	Monoarthritis
M13.1	Monoarthritis
M60-M63	Muscle Disorders
M61	Muscle Disorders
M61.2	Muscle Disorders
M61.3	Muscle Disorders
M61.4	Muscle Disorders
M61.5	Muscle Disorders
M61.9	Muscle Disorders
M62	Muscle Disorders
M62.0	Muscle Disorders
M62.1	Muscle Disorders
M62.2	Muscle Disorders
M62.3	Muscle Disorders
M62.4	Muscle Disorders
M62.5	Muscle Disorders
M62.6	Muscle Disorders
M62.8	Muscle Disorders
M62.9	Muscle Disorders
M63*	Muscle Disorders
M63.8*	Muscle Disorders
M79.1	Muscle Disorders
721.12	Axial Neuropathy
721.41	Axial Neuropathy
721.42	Axial Neuropathy
722.71	Axial Neuropathy
722.72	Axial Neuropathy
724.3	Axial Neuropathy
G57.0	Axial Neuropathy
M43.3	Axial Neuropathy
M47.1	Axial Neuropathy
M47.2	Axial Neuropathy
M48.0	Axial Neuropathy
M50.0+	Axial Neuropathy
M50.1	Axial Neuropathy
M51.0+	Axial Neuropathy
M51.1	Axial Neuropathy
M53.0	Axial Neuropathy
M53.1	Axial Neuropathy
M54.1	Axial Neuropathy
M54.3	Axial Neuropathy
M54.4	Axial Neuropathy
M99.2	Axial Neuropathy
M99.3	Axial Neuropathy
M99.4	Axial Neuropathy
M99.5	Axial Neuropathy
M99.6	Axial Neuropathy
M99.7	Axial Neuropathy
354	Peripheral Neuropathy
G56.0	Peripheral Neuropathy
G56.2	Peripheral Neuropathy
G56.8	Peripheral Neuropathy
G57.6	Peripheral Neuropathy
G57.8	Peripheral Neuropathy
M79.2	Peripheral Neuropathy
0	No Diagnoses
000	No Diagnoses
M83	Osteomalacia
M83.0	Osteomalacia
M83.2	Osteomalacia
M83.3	Osteomalacia
M83.4	Osteomalacia
M83.5	Osteomalacia
M83.8	Osteomalacia
M83.9	Osteomalacia
733	Osteoporosis
M80-M85	Osteoporosis
M80-M94	Osteoporosis
M81	Osteoporosis
M81.0	Osteoporosis
M81.1	Osteoporosis
M81.2	Osteoporosis
M81.3	Osteoporosis
M81.4	Osteoporosis
M81.5	Osteoporosis
M81.6	Osteoporosis
M81.8	Osteoporosis
M81.9	Osteoporosis
M82*	Osteoporosis
M82.1*	Osteoporosis
M82.8*	Osteoporosis
805.8	Osteoporosis Fracture
M48.4	Osteoporosis Fracture
M48.5	Osteoporosis Fracture
M49.5*	Osteoporosis Fracture
M80	Osteoporosis Fracture
M80.0	Osteoporosis Fracture
M80.1	Osteoporosis Fracture
M80.2	Osteoporosis Fracture
M80.3	Osteoporosis Fracture
M80.5	Osteoporosis Fracture
M80.8	Osteoporosis Fracture
714.4	Joint pathology
719.1	Joint pathology
719.2	Joint pathology
M00-M25	Joint pathology
M12	Joint pathology
M12.2	Joint pathology
M12.5	Joint pathology
M20-M25	Joint pathology
M24	Joint pathology
M24.0	Joint pathology
M24.3	Joint pathology
M24.4	Joint pathology
M24.5	Joint pathology
M24.6	Joint pathology
M24.8	Joint pathology
M24.9	Joint pathology
M25	Joint pathology
M25.0	Joint pathology
M25.1	Joint pathology
M25.2	Joint pathology
M25.3	Joint pathology
M25.4	Joint pathology
M25.6	Joint pathology
M25.7	Joint pathology
M25.8	Joint pathology
M25.9	Joint pathology
M35.7	Joint pathology
M67.2	Joint pathology
M94	Joint pathology
M94.2	Joint pathology
M94.9	Joint pathology
M95-M99	Joint pathology
M91-M94	Cartilage Pathology
M94.3	Cartilage Pathology
M94.8	Cartilage Pathology
227.9	Bone Pathology
733.7	Bone Pathology
M12.1	Bone Pathology
M84	Bone Pathology
M84.0	Bone Pathology
M84.1	Bone Pathology
M84.2	Bone Pathology
M84.3	Bone Pathology
M84.4	Bone Pathology
M84.8	Bone Pathology
M84.9	Bone Pathology
M85	Bone Pathology
M85.0	Bone Pathology
M85.1	Bone Pathology
M85.2	Bone Pathology
M85.4	Bone Pathology
M85.5	Bone Pathology
M85.6	Bone Pathology
M85.8	Bone Pathology
M85.9	Bone Pathology
M86-M90	Bone Pathology
M89	Bone Pathology
M89.0	Bone Pathology
M89.1	Bone Pathology
M89.2	Bone Pathology
M89.3	Bone Pathology
M89.4	Bone Pathology
M89.5	Bone Pathology
M89.6	Bone Pathology
M89.8	Bone Pathology
M89.9	Bone Pathology
M90	Bone Pathology
M90.2*	Bone Pathology
M90.8*	Bone Pathology
M91.3	Bone Pathology
M93	Bone Pathology
M93.0	Bone Pathology
M93.8	Bone Pathology
M93.9	Bone Pathology
732.1	Bone Aseptic Necrosis
733.4	Bone Aseptic Necrosis
733.42	Bone Aseptic Necrosis
733.43	Bone Aseptic Necrosis
M87	Bone Aseptic Necrosis
M87.0	Bone Aseptic Necrosis
M87.1	Bone Aseptic Necrosis
M87.2	Bone Aseptic Necrosis
M87.3	Bone Aseptic Necrosis
M87.8	Bone Aseptic Necrosis
M87.9	Bone Aseptic Necrosis
M90.3*	Bone Aseptic Necrosis
M90.4*	Bone Aseptic Necrosis
M90.5*	Bone Aseptic Necrosis
M91	Bone Osteochondritis
M91.0	Bone Osteochondritis
M91.1	Bone Osteochondritis
M91.8	Bone Osteochondritis
M91.9	Bone Osteochondritis
M92	Bone Osteochondritis
M92.0	Bone Osteochondritis
M92.1	Bone Osteochondritis
M92.2	Bone Osteochondritis
M92.3	Bone Osteochondritis
M92.4	Bone Osteochondritis
M92.5	Bone Osteochondritis
M92.6	Bone Osteochondritis
M92.7	Bone Osteochondritis
M92.8	Bone Osteochondritis
M92.9	Bone Osteochondritis
M93.1	Bone Osteochondritis
M93.2	Bone Osteochondritis
731	Paget disease
M88	Paget disease
M88.0	Paget disease
M88.8	Paget disease
M88.9	Paget disease
723.6	Other Conditions
M31.1	Other Conditions
M31.2	Other Conditions
M60.2	Other Conditions
M79.4	Other Conditions
M79.5	Other Conditions
M95.0	Other Conditions
M95.1	Other Conditions
M99	Other Conditions
M99.0	Other Conditions
M99.8	Other Conditions
M99.9	Other Conditions
0.1	Other Presenting Complaints
0.4	Other Presenting Complaints
0.5	Other Presenting Complaints
0.6	Other Presenting Complaints
725	Polymyalgia Rheumatica
M35.3	Polymyalgia Rheumatica
710.3	Polymyositis
710.4	Polymyositis
M33	Polymyositis
M33.0	Polymyositis
M33.1	Polymyositis
M33.2	Polymyositis
M33.9	Polymyositis
716.5	Polyarthritis
719.4	Polyarthritis
M05-M14	Polyarthritis
M06.4	Polyarthritis
M12.3	Polyarthritis
M12.4	Polyarthritis
M12.8	Polyarthritis
M13	Polyarthritis
M13.0	Polyarthritis
M13.8	Polyarthritis
M13.9	Polyarthritis
733.6	Polychondritis
739.9	Polychondritis
M94.0	Polychondritis
M94.1	Polychondritis
443	Raynaud Syndrome
I73	Raynaud Syndrome
713	Antiphospholipid Syndrome
135	Sarcoidosis
D86	Sarcoidosis
M63.3*	Sarcoidosis
710.2	Sjögren Syndrome
710.6	Sjögren Syndrome
M35.0	Sjögren Syndrome
714.6	Adult-onset Still's disease
M06.1	Adult-onset Still's disease
726	Tendinitis
726.9	Tendinitis
M24.2	Tendinitis
M60-M79	Tendinitis
M65	Tendinitis
M65.2	Tendinitis
M65.8	Tendinitis
M65.9	Tendinitis
M65-M68	Tendinitis
M66	Tendinitis
M66.1	Tendinitis
M66.2	Tendinitis
M66.3	Tendinitis
M66.4	Tendinitis
M66.5	Tendinitis
M67	Tendinitis
M67.1	Tendinitis
M67.3	Tendinitis
M67.4	Tendinitis
M67.8	Tendinitis
M67.9	Tendinitis
M68*	Tendinitis
M68.0*	Tendinitis
M68.8*	Tendinitis
M70	Tendinitis
M70.8	Tendinitis
M70.9	Tendinitis
M70-M79	Tendinitis
M71	Tendinitis
M71.3	Tendinitis
M71.4	Tendinitis
M71.5	Tendinitis
M71.8	Tendinitis
M71.9	Tendinitis
M72	Tendinitis
M72.4	Tendinitis
M72.5	Tendinitis
M72.8	Tendinitis
M72.9	Tendinitis
M73*	Tendinitis
M73.8*	Tendinitis
M77	Tendinitis
M77.8	Tendinitis
M77.9	Tendinitis
M79	Tendinitis
M79.6	Tendinitis
M79.8	Tendinitis
M79.9	Tendinitis
726.5	Tendinitis Lower Extremities
726.65	Tendinitis Lower Extremities
727.51	Tendinitis Lower Extremities
M66.0	Tendinitis Lower Extremities
M67.0	Tendinitis Lower Extremities
M70.4	Tendinitis Lower Extremities
M70.5	Tendinitis Lower Extremities
M70.6	Tendinitis Lower Extremities
M70.7	Tendinitis Lower Extremities
M71.2	Tendinitis Lower Extremities
M72.2	Tendinitis Lower Extremities
M72.3	Tendinitis Lower Extremities
M76	Tendinitis Lower Extremities
M76.0	Tendinitis Lower Extremities
M76.1	Tendinitis Lower Extremities
M76.2	Tendinitis Lower Extremities
M76.3	Tendinitis Lower Extremities
M76.4	Tendinitis Lower Extremities
M76.5	Tendinitis Lower Extremities
M76.6	Tendinitis Lower Extremities
M76.7	Tendinitis Lower Extremities
M76.8	Tendinitis Lower Extremities
M76.9	Tendinitis Lower Extremities
M77.3	Tendinitis Lower Extremities
M77.4	Tendinitis Lower Extremities
M77.5	Tendinitis Lower Extremities
726.1	Tendinitis Upper Extremities
726.3	Tendinitis Upper Extremities
726.33	Tendinitis Upper Extremities
727.04	Tendinitis Upper Extremities
728.6	Tendinitis Upper Extremities
M65.3	Tendinitis Upper Extremities
M65.4	Tendinitis Upper Extremities
M70.0	Tendinitis Upper Extremities
M70.1	Tendinitis Upper Extremities
M70.2	Tendinitis Upper Extremities
M70.3	Tendinitis Upper Extremities
M72.0	Tendinitis Upper Extremities
M72.1	Tendinitis Upper Extremities
M75	Tendinitis Upper Extremities
M75.0	Tendinitis Upper Extremities
M75.1	Tendinitis Upper Extremities
M75.2	Tendinitis Upper Extremities
M75.3	Tendinitis Upper Extremities
M75.4	Tendinitis Upper Extremities
M75.5	Tendinitis Upper Extremities
M75.8	Tendinitis Upper Extremities
M75.9	Tendinitis Upper Extremities
M77.0	Tendinitis Upper Extremities
M77.1	Tendinitis Upper Extremities
M77.2	Tendinitis Upper Extremities
379	Uveitis
364.3	Uveitis
370.9	Uveitis
H15.0	Uveitis
H15.1	Uveitis
H16	Uveitis
H20	Uveitis
H20.0	Uveitis
H30	Uveitis
287	Vasculitis
446	Vasculitis
273.2	Vasculitis
287.1	Vasculitis
446.1	Vasculitis
446.4	Vasculitis
446.5	Vasculitis
446.6	Vasculitis
446.7	Vasculitis
447.6	Vasculitis
695.2	Vasculitis
729.3	Vasculitis
D89.1	Vasculitis
L52	Vasculitis
L95	Vasculitis
M30	Vasculitis
M30.0	Vasculitis
M30.1	Vasculitis
M30.2	Vasculitis
M30.3	Vasculitis
M30.8	Vasculitis
M31	Vasculitis
M31.0	Vasculitis
M31.3	Vasculitis
M31.4	Vasculitis
M31.5	Vasculitis
M31.6	Vasculitis
M31.8	Vasculitis
M31.9	Vasculitis
M35.6	Vasculitis
M54.0	Vasculitis
M79.3	Vasculitis

## Sheet: Diagnoses 2nd categorization
Diagnoses 1st categorization	Prevalence at discharge	Prevalence at first visit	Diagnoses 2nd categorization
Amyloidosis	0	0	Chronic polyarthritis
Adult-onset Still's disease	0	0	Chronic polyarthritis
Polyarthritis	104	179	Chronic polyarthritis
Polymyalgia Rheumatica	137	127	Chronic polyarthritis
Rheumatoid Arthritis	143	78	Chronic polyarthritis
Crystal Arthropathy	227	166	Crystal arthropathy
Monoarthritis	280	385	Crystal arthropathy
Hyperuricemia	22	26	Gout
Gout	346	336	Gout
Myositis	0	0	Other connective tissue inflammatory diseases
Antiphospholipid Syndrome	0	0	Other connective tissue inflammatory diseases
Sarcoidosis	1	0	Other connective tissue inflammatory diseases
Behçet Disease	2	2	Other connective tissue inflammatory diseases
Polymyositis	3	6	Other connective tissue inflammatory diseases
Inflammatory Bowel Disease	4	6	Other connective tissue inflammatory diseases
Polychondritis	4	6	Other connective tissue inflammatory diseases
Uveitis	9	9	Other connective tissue inflammatory diseases
Scleroderma	19	16	Other connective tissue inflammatory diseases
Mixed Connective Tissue Disease	30	23	Other connective tissue inflammatory diseases
Sjögren Syndrome	42	40	Other connective tissue inflammatory diseases
Systemic Lupus Erythematosus	52	50	Other connective tissue inflammatory diseases
Vasculitis	60	44	Other connective tissue inflammatory diseases
Raynaud Syndrome	120	111	Other connective tissue inflammatory diseases
Limbs Deformity	0	0	Other non-inflammatory diseases
Osteomalacia	0	0	Other non-inflammatory diseases
Cartilage Pathology	0	0	Other non-inflammatory diseases
Cancer	1	1	Other non-inflammatory diseases
Post-surgery fracture	1	1	Other non-inflammatory diseases
Bone Osteochondritis	1	1	Other non-inflammatory diseases
Other Arthropathies Associated with Other Conditions	1	2	Other non-inflammatory diseases
Hand-Feet Deformity	2	2	Other non-inflammatory diseases
Hands Deformity	4	4	Other non-inflammatory diseases
Other Conditions	5	4	Other non-inflammatory diseases
Knee Deformity	6	4	Other non-inflammatory diseases
Deformity	6	6	Other non-inflammatory diseases
Bone Pathology	17	12	Other non-inflammatory diseases
Bone Aseptic Necrosis	19	9	Other non-inflammatory diseases
Paget disease	23	16	Other non-inflammatory diseases
Infection	36	44	Other non-inflammatory diseases
Other Presenting Complaints	57	50	Other non-inflammatory diseases
Joint pathology	59	59	Other non-inflammatory diseases
Feet Deformity	234	200	Other non-inflammatory diseases
Juvenile Idiopathic Arthritis	2	2	Spondyloarthropathies
Reactive Arthritis	42	29	Spondyloarthropathies
Psoriatic Arthritis	48	44	Spondyloarthropathies
Ankylosing Spondylitis	61	57	Spondyloarthropathies
Fibromyalgia	249	209	Fibromyalgia
Osteoporosis Fracture	369	291	Osteoporosis Fracture
Osteoarthritis of Hip	371	314	Osteoarthritis of Hip
Osteoporosis	459	418	Osteoporosis
Osteoarthritis of First Carpometacarpal Joint	464	437	Osteoarthritis of First Carpometacarpal Joint
Peripheral Neuropathy	510	498	Peripheral Neuropathy
Axial Neuropathy	540	524	Axial Neuropathy
Muscle Disorders	775	766	Muscle Disorders
Tendinitis	834	819	Tendinitis
Osteoarthritis of Hand	971	946	Osteoarthritis of Hand
Neck pain	1184	1224	Neck pain
Osteoarthritis	1342	1236	Osteoarthritis
Tendinitis Lower Extremities	1440	1340	Tendinitis Lower Extremities
Osteoarthritis of Knee	1976	1708	Osteoarthritis of Knee
Pain in Joint	2020	2131	Pain in Joint
No Diagnoses	2028	2540	No Diagnoses
Back Pain	3084	2932	Back Pain
Tendinitis Upper Extremities	3100	3017	Tendinitis Upper Extremities

## Sheet: Treatments 1st categorization
Active principle	Treatments 1st categorization
Acetylcysteine	Acetylcysteine
Folic Acid	Folic Acid
Gemfibrozil	Antidiabetic
Metformin	Antidiabetic
Aceclofenac	NSAIDs
Celecoxib	NSAIDs
Lysine Clonixinate	NSAIDs
Dexibrupofen	NSAIDs
Dexketoprofen	NSAIDs
Diclofenac	NSAIDs
Misoprostol	NSAIDs
Etoricoxib	NSAIDs
Etidronate	NSAIDs
Flurbiprofen	NSAIDs
Ibuprofen	NSAIDs
Ketoprofen	NSAIDs
Ketorolac	NSAIDs
Meloxicam	NSAIDs
Nabumetone	NSAIDs
Naproxene	NSAIDs
Piroxicam	NSAIDs
Rofecoxib	NSAIDs
Sulindac	NSAIDs
Tenidap	NSAIDs
Tenoxicam	NSAIDs
Fenilbutazone	NSAIDs Hard
Indometacine	NSAIDs Hard
Aceclofenac	NSAIDs Topic
Capsaicin	NSAIDs Topic
Doxazosin	Alpha-Blocker
Allopurinol	Allopurinol
Metamizole	Analgesic 1st Level
Paracetamol	Analgesic 1st Level
Paracetamol/Methocarbamol	Analgesic 1st Level
Paracetamol/Codein	Analgesic 2nd Level
Paracetamol/Tramadol	Analgesic 2nd Level
Tramadol	Analgesic 2nd Level
Buprenorphine	Analgesic 3rd Level
Fentanyl transderm	Analgesic 3rd Level
Oxicodone	Analgesic 3rd Level
Tapentadol	Analgesic 3rd Level
Lidocaine	Anesthetic
Glucosamine Sulfate	SYSADOA
Chondroitin Sulfate	SYSADOA
Diacerein	SYSADOA
Pilocarpine	Anti Dry Mouth Syndrome
Artificial saliva	Anti Dry Mouth Syndrome
Ethambutol	Antituberculosis
Isoniazid/Pyridoxine	Antituberculosis
Isoniazid/Pyrazinamide/Rifampicin	Antituberculosis
Isoniazid/Rifampicin	Antituberculosis
Pyrazinamide	Antituberculosis
Rifampicin	Antituberculosis
Acetylsalicylic Acid	Antiaggregant
Amoxicillin/Clavulanic Acid	Antibiotic
Amoxicillin	Antibiotic
Azithromycin	Antibiotic
Aztreonam	Antibiotic
Cefaclor	Antibiotic
Cefadroxil	Antibiotic
Cefepime	Antibiotic
Cefixime	Antibiotic
Cefotaxime	Antibiotic
Ceftazidime	Antibiotic
Ceftriaxone	Antibiotic
Cefuroxime	Antibiotic
Ciprofloxacino	Antibiotic
Claritromicin	Antibiotic
Clindamicina	Antibiotic
Cloxacilina	Antibiotic
Doxiciclina	Antibiotic
Eritromicina	Antibiotic
Phenoxymethylpenicillin	Antibiotic
Fosfomycin	Antibiotic
Imipenem	Antibiotic
Levofloxacin	Antibiotic
Metronidazole	Antibiotic
Norfloxacin	Antibiotic
Piperacillin/Tazobactam	Antibiotic
Vancomycin	Antibiotic
Acenocoumarol	Anticoagulant
Dabigatran	Anticoagulant
Enoxaparin sodium	Anticoagulant
Amitriptyline	Antidepressant
Duloxetinw	Antidepressant
Fluoxetine	Antidepressant
Paroxetine	Antidepressant
Venlaxafine	Antidepressant
Metoclopramide	Antiemetic
Ebastine	Antihistamine
Sulpiride	Antivertigo
Aciclovir	Antiviral
Losartan	Antihypertensive (ARBs)
Olmesartan	Antihypertensive (ARBs)
Telmisartan	Antihypertensive (ARBs)
Valsartan	Antihypertensive (ARBs)
Candesartan/Hydrochlorothiazide	Antihypertensive Diuretic (ARBs)
Losatartan/Hydrochlorothiazide	Antihypertensive Diuretic (ARBs)
Valsartan/Hydrochlorothiazide	Antihypertensive Diuretic (ARBs)
Bromazepan	Benzodiazepines
Clorazepate Dipotassium	Benzodiazepines
Diazepam	Benzodiazepines
Lorazepam	Benzodiazepines
Tetrazepam	Benzodiazepines
Carisoprodol	Beta - Blocker
Propanolol	Beta - Blocker
Risedronic Acid	Bisphosphonates
Ibandronic Acid	Bisphosphonates
Alendronic acid	Bisphosphonates
Zoledronic acid	Bisphosphonates
Alendronate	Bisphosphonates
Alendronate/Colecalciferol	Bisphosphonates
Etidronate	Bisphosphonates
Risedronate	Bisphosphonates
Abatacept	Bio Abatacept
Adalimumab	Bio Adalimumab
Belimumab	Bio Belimumab
Certolizumab Pegol	Bio Certolizumab Pegol
Etanercept	Bio Etanercept
Golimumab	Bio Golimumab
Infliximab	Bio Infliximab
Rituximab	Bio Rituximab
Tocilizumab	Bio Tocilizumab
Calcifediol	Calcium and Vitamin D
Calcium carbonate/Colecalciferol	Calcium and Vitamin D
Calcium/Vitamin D	Calcium and Vitamin D
Calcium Pyrolate	Calcium and Vitamin D
Calcium Pyrolate/Colecalciferol	Calcium and Vitamin D
Amlodipine	Calcium Antagonists
Nifedipine	Calcium Antagonists
Colchicine	Colchicine
Betamethasone	Intramuscular Corticoid
Dexamethasone	Intramuscular Corticoid
Dexamethasone/Vitamin B1-B12	Intramuscular Corticoid
Methylprednisolone	Intramuscular Corticoid
Methylprednisolone	Intravenous Corticoid
Deflazacort	Oral Corticoid
Dexamethasone	Oral Corticoid
Hydrocortisone	Oral Corticoid
Methylprednisolone	Oral Corticoid
Prednisone	Oral Corticoid
Amiloride/Hydrochlorothiazide	Diuretic
Clortalidone	Diuretic
Espironolactona	Diuretic
Furosemide	Diuretic
Torasemide	Diuretic
Atorvastatin	Statins
Lovastatin	Statins
Pravastatin	Statins
Simvastatin	Statins
Chloroquine	DMARDs Antimalarial
Hydroxychloroquine	DMARDs Antimalarial
Azathioprine	DMARDs Azathioprine
Cyclophosphamide	DMARDs Intravenous Cyclophosphamide
Cyclophosphamide	DMARDs Oral Cyclophosphamide
Cyclosporin	DMARDs Cyclosporin AM
Leflunomide	DMARDs Leflunomide
Mycophenolate mofetil	DMARDs Mycophenolate mofetil
Methotrexate	DMARDs Subcutaneous Methotrexate
Methotrexate	DMARDs Oral Methotrexate
Sodium aurothiomalate	DMARDs Intramuscular Gold
Auranofin	DMARDs Oral Gold
D-Penicillamine	DMARDs Penicillamine
Sulfasalazine	DMARDs Sulfasalazine
Gabapentin	Gabapentine
Pregabalin	Gabapentine
Ferrous Sulfate	Ferrum
Captopril	Antihypertensive (ACE inhibitor)
Enalapril	Antihypertensive (ACE inhibitor)
Lisinopril	Antihypertensive (ACE inhibitor)
Captopril/Hydrochlorothiazide	Antihypertensive diuretic (ACE inhibitor)
Enalapril/Hydrochlorothiazide	Antihypertensive diuretic (ACE inhibitor)
Febuxostat	Xanthine Oxidase Inhibitor
Lactulose	Laxative
Plantago Ovata	Laxative
Denosumab	Bone formation
Strontium ranelate	Bone formation
Teriparatide	Bone formation
Bazedoxifene	Other osteoporotics
Calcitonin	Other osteoporotics
Raloxifene	Other osteoporotics
NSAID no Specified	Other treatments
Almagate	Gastric protector
Sodium Almagate	Gastric protector
Esomeprazole	Gastric protector
Lansoprazole	Gastric protector
Omeprazole	Gastric protector
Pantoprazole	Gastric protector
Rabeprazole	Gastric protector
Ranitidine	Gastric protector
Ciclobenzaprina	Muscle relaxant
Sulfamethoxazole/Trimetoprim	Septrin
Benzbromarone	Uricosuric
Alprostadil	Vasodilators
Ambrisentan	Vasodilators
Bosentan	Vasodilators
Hydralazine	Vasodilators
Iloprost	Vasodilators
Sildenafile	Vasodilators
Cyanocobalamin	Vitamin B12

## Sheet: Treatments 2nd categorization
Treatments 1st categorization	Prevalence at discharge	Prevalence at first visit	Treatments 2nd categorization
Analgesic 3rd Level	75	58	Analgesic 2nd and 3rd level
Analgesic 2nd Level	1640	1353	Analgesic 2nd and 3rd level
Other osteoporotics	9	7	Antiosteoporotic
Bone formation	169	87	Antiosteoporotic
Bisphosphonates	370	273	Antiosteoporotic
Muscle relaxant	19	15	Benzodiazepine
Benzodiazepines	1334	1353	Benzodiazepine
Intravenous Corticoid	0	0	Corticosteroid
Intramuscular Corticoid	83	139	Corticosteroid
Oral Corticoid	744	771	Corticosteroid
Uricosuric	0	0	Lowering uric acid drugs
Xanthine Oxidase Inhibitor	11	3	Lowering uric acid drugs
Allopurinol	183	107	Lowering uric acid drugs
NSAIDs Topic	158	144	NSAIDs
NSAIDs	5919	5865	NSAIDs
Bio Abatacept	0	0	Other DMARDs
Bio Belimumab	0	0	Other DMARDs
DMARDs Oral Cyclophosphamide	0	0	Other DMARDs
DMARDs Cyclosporin AM	0	0	Other DMARDs
DMARDs Oral Gold	0	0	Other DMARDs
DMARDs Penicillamine	0	0	Other DMARDs
Bio Certolizumab Pegol	1	0	Other DMARDs
Bio Golimumab	1	0	Other DMARDs
Bio Tocilizumab	1	1	Other DMARDs
DMARDs Intravenous Cyclophosphamide	1	1	Other DMARDs
DMARDs Mycophenolate mofetil	1	1	Other DMARDs
Bio Infliximab	2	0	Other DMARDs
Bio Etanercept	4	0	Other DMARDs
DMARDs Intramuscular Gold	4	2	Other DMARDs
Bio Rituximab	6	0	Other DMARDs
Bio Adalimumab	12	6	Other DMARDs
DMARDs Subcutaneous Methotrexate	13	7	Other DMARDs
DMARDs Azathioprine	20	4	Other DMARDs
DMARDs Leflunomide	20	8	Other DMARDs
DMARDs Sulfasalazine	33	18	Other DMARDs
DMARDs Antimalarial	106	51	Other DMARDs
DMARDs Oral Methotrexate	125	48	Other DMARDs
Folic Acid	148	52	Other DMARDs
Acetylcysteine	0	0	Other drugs
Alpha-Blocker	0	0	Other drugs
Antiviral	0	0	Other drugs
Antihypertensive Diuretic (ARBs)	0	0	Other drugs
Antihypertensive diuretic (ACE inhibitor)	0	0	Other drugs
Septrin	0	0	Other drugs
Antihistamine	0	1	Other drugs
Vasodilators	0	3	Other drugs
Beta - Blocker	1	0	Other drugs
Antidiabetic	2	0	Other drugs
Antiemetic	2	0	Other drugs
Anticoagulant	2	4	Other drugs
Diuretic	3	1	Other drugs
Antihypertensive (ACE inhibitor)	5	1	Other drugs
Vitamin B12	6	2	Other drugs
Antihypertensive (ARBs)	6	3	Other drugs
Anti Dry Mouth Syndrome	7	7	Other drugs
Antituberculosis	9	2	Other drugs
Antivertigo	10	10	Other drugs
Statins	20	3	Other drugs
Ferrum	21	6	Other drugs
Calcium Antagonists	21	9	Other drugs
Laxative	22	22	Other drugs
Anesthetic	29	8	Other drugs
Antiaggregant	34	17	Other drugs
Antibiotic	47	74	Other drugs
Other treatments	70	59	Other drugs
NSAIDs Hard	187	204	NSAIDs Hard
Antidepressant	255	200	Antidepressant
Colchicine	280	242	Colchicine
Gabapentine	384	313	Gabapentine
SYSADOA	410	331	SYSADOA
Calcium and Vitamin D	1348	919	Calcium and Vitamin D
Gastric protector	2544	2583	Gastric protector
Analgesic 1st Level	6982	6265	Analgesic 1st Level

## Sheet: Final comorbidities categories
Comorbidities/Concomitant treatments	Other conditions detected in primary or specialized care
Comorbidities	Alcoholic habit
Comorbidities	Allergy
Comorbidities	Ambiental allergy
Comorbidities	Anemia
Comorbidities	Anxiety
Comorbidities	Appendicitis
Comorbidities	Asthma
Comorbidities	Atrial fibrillation
Comorbidities	Axial neuropathy
Comorbidities	Back pain
Comorbidities	Benign breast tumor
Comorbidities	Benign prostatic hypertrophy
Comorbidities	Breast cancer
Comorbidities	Cancer
Comorbidities	Cataract
Comorbidities	Central nervous systems diseases
Comorbidities	Central peripheral systems diseases
Comorbidities	Cerebrovascular disease
Comorbidities	Cervicalgia
Comorbidities	Chronic obstructive pulmonary disease
Comorbidities	Cognitive impairment
Comorbidities	Colon cancer
Comorbidities	Colon diverticulitis
Comorbidities	Colon hemorrhoid
Comorbidities	Connective tissue benign tumor
Comorbidities	Cystocele
Comorbidities	Depression
Comorbidities	Diabetes mellitus
Comorbidities	Dyslipidemia
Comorbidities	Fall
Comorbidities	Family history
Comorbidities	Feet diseases
Comorbidities	Gastritis
Comorbidities	Glaucoma
Comorbidities	Gout
Comorbidities	Hand diseases
Comorbidities	Helicobacter pylori infection
Comorbidities	Hematopoietic cancer
Comorbidities	Hiatal hernia
Comorbidities	Hip prosthesis
Comorbidities	Hyperglycemia
Comorbidities	Hypertension
Comorbidities	Hyperthyroidism
Comorbidities	Hyperuricemia
Comorbidities	Hypothyroidism
Comorbidities	Insomnia
Comorbidities	Internal derangement of knee
Comorbidities	Irritable colon syndrome
Comorbidities	Ischemic heart disease
Comorbidities	Kidney failure
Comorbidities	Knee arthrosis
Comorbidities	Knee surgery not prosthesis
Comorbidities	Knee surgery prosthesis
Comorbidities	Macrocytosis
Comorbidities	Migraine
Comorbidities	Non osteoporotic fracture
Comorbidities	Obesity
Comorbidities	Osteoporosis
Comorbidities	Osteoporotic fracture
Comorbidities	Other arrhythmias
Comorbidities	Other benign tumors
Comorbidities	Other biliary diseases
Comorbidities	Other colon diseases
Comorbidities	Other dermatological diseases
Comorbidities	Other digestive diseases
Comorbidities	Other ear diseases
Comorbidities	Other endocrine diseases
Comorbidities	Other esophagus diseases
Comorbidities	Other eyes diseases
Comorbidities	Other heart diseases
Comorbidities	Other hematologic diseases
Comorbidities	Other hip diseases
Comorbidities	Other infection
Comorbidities	Other knee disease
Comorbidities	Other liver disease
Comorbidities	Other musculoskeletal infection
Comorbidities	Other neurological diseases
Comorbidities	Other otorhinolaryngology diseases
Comorbidities	Other ovary diseases
Comorbidities	Other psychiatric conditions
Comorbidities	Other respiratory diseases
Comorbidities	Other spine diseases
Comorbidities	Other urological diseases
Comorbidities	Other uterus diseases
Comorbidities	Other valve diseases
Comorbidities	Other virus infection
Comorbidities	Parkinson's disease
Comorbidities	Peptic ulcer
Comorbidities	Peripheral artery disease
Comorbidities	Pregnancy
Comorbidities	Prostate cancer
Comorbidities	Psoriasis
Comorbidities	Pulmonary embolism or deep vein thrombosis
Comorbidities	Shoulder diseases
Comorbidities	Sleep apnea
Comorbidities	Smoking habit
Comorbidities	Stomach bowel disease
Comorbidities	Thyroid nodule
Comorbidities	Thyroid others
Comorbidities	Tuberculosis infection
Comorbidities	Unspecified arthrosis
Comorbidities	Urological obstruction
Comorbidities	Urological surgery
Comorbidities	Venous insufficiency peripheral
Comorbidities	Viral hepatitis
Concomitant treatments	Allergy medication
Concomitant treatments	Alpha-blocker
Concomitant treatments	Angiotensin II receptor blocker
Concomitant treatments	Angiotensin-converting-enzyme inhibitor
Concomitant treatments	Antiaggregant
Concomitant treatments	Anticoagulant
Concomitant treatments	Antidepressant
Concomitant treatments	Antiepileptics
Concomitant treatments	Anxiety medication
Concomitant treatments	Articular prosthesis
Concomitant treatments	Articular surgery no prosthesis
Concomitant treatments	Benign prostatic hyperplasia medication
Concomitant treatments	Benzodiazepine
Concomitant treatments	Beta-blocker
Concomitant treatments	Bisphosphonates
Concomitant treatments	Bronchodilator
Concomitant treatments	Calcium
Concomitant treatments	Calcium antagonist
Concomitant treatments	Cancer medication
Concomitant treatments	Cholecystectomy
Concomitant treatments	Colon surgery
Concomitant treatments	Column surgery
Concomitant treatments	Constipation
Concomitant treatments	Contraception
Concomitant treatments	Digoxin
Concomitant treatments	Disease modifying antirheumatic drugs
Concomitant treatments	Diuretic
Concomitant treatments	Gabapentin
Concomitant treatments	Hysterectomy surgery
Concomitant treatments	Inhaled corticosteroid
Concomitant treatments	Insulin
Concomitant treatments	Iron
Concomitant treatments	Lowering uric acid drugs
Concomitant treatments	Metamizole
Concomitant treatments	NSAIDs
Concomitant treatments	Ocular hypertension medication
Concomitant treatments	Oral anticoagulant
Concomitant treatments	Oral antidiabetics
Concomitant treatments	Other antihypertensives
Concomitant treatments	Other articular surgeries
Concomitant treatments	Paracetamol
Concomitant treatments	Proton-pump inhibitor medication
Concomitant treatments	Salpingectomy and oophorectomy
Concomitant treatments	Second and third analgesia level
Concomitant treatments	Statins
Concomitant treatments	Symptomatic slow action drugs for osteoarthritis
Concomitant treatments	Thyroid hormone
Concomitant treatments	Thyroidectomy
Concomitant treatments	Tonsillectomy
Concomitant treatments	Vitamins

## Sheet: Variables analyzed
Group	Variable	At first visit in clinic	At first visit of episode	At discharge	During previous 90-days	During previous 182-days
Comorbidity-related	Hypertension			1
Comorbidity-related	Dyslipidemia			1
Comorbidity-related	Statins			1
Comorbidity-related	Diuretic			1
Comorbidity-related	Proton-pump inhibitor medication			1
Comorbidity-related	Diabetes mellitus			1
Comorbidity-related	Angiotensin-converting-enzyme inhibitor			1
Comorbidity-related	Anxiety medication			1
Comorbidity-related	Benzodiazepine			1
Comorbidity-related	Angiotensin II receptor blocker			1
Comorbidity-related	Antidepressant			1
Comorbidity-related	Thyroid hormone			1
Comorbidity-related	Hypothyroidism			1
Comorbidity-related	Antiaggregant			1
Comorbidity-related	Oral antidiabetics			1
Comorbidity-related	Calcium			1
Comorbidity-related	Depression			1
Comorbidity-related	Calcium antagonist			1
Comorbidity-related	Beta-blocker			1
Comorbidity-related	Obesity			1
Comorbidity-related	Other arrhythmias			1
Comorbidity-related	Other biliary diseases			1
Comorbidity-related	Osteoporosis			1
Comorbidity-related	Anticoagulant			1
Comorbidity-related	Articular prosthesis			1
Comorbidity-related	Oral anticoagulant			1
Comorbidity-related	Smoking habit			1
Comorbidity-related	Other articular surgeries			1
Comorbidity-related	Other antihypertensives			1
Comorbidity-related	Biphosponates			1
Comorbidity-related	Hysterectomy surgery			1
Comorbidity-related	Cholecystectomy			1
Comorbidity-related	Paracetamol			1
Comorbidity-related	Appendicitis			1
Comorbidity-related	Hiatal hernia			1
Comorbidity-related	Cancer			1
Comorbidity-related	Back pain			1
Comorbidity-related	Asthma			1
Comorbidity-related	Peripheral nervous system diseases			1
Comorbidity-related	Other uterus diseases			1
Comorbidity-related	Ischemic heart disease			1
Comorbidity-related	Venous insufficiency peripheral			1
Comorbidity-related	Other virus infection			1
Comorbidity-related	Other digestive diseases			1
Comorbidity-related	Atrial fibrillation			1
Comorbidity-related	Benign prostatic hypertrophy			1
Comorbidity-related	Bronchodilator			1
Comorbidity-related	Anxiety			1
Comorbidity-related	Feet diseases			1
Comorbidity-related	Allergy			1
Comorbidity-related	Insulin			1
Comorbidity-related	Cataract			1
Comorbidity-related	Knee surgery non prosthesis			1
Comorbidity-related	Pregnancy			1
Comorbidity-related	Ambiental allergy			1
Comorbidity-related	Column surgery			1
Comorbidity-related	Non osteoporotic fracture			1
Comorbidity-related	Osteoporotic fracture			1
Comorbidity-related	Chronic obstructive pulmonary disease			1
Comorbidity-related	NSAIDs			1
Comorbidity-related	Other infection			1
Comorbidity-related	Gabapentin			1
Comorbidity-related	Other musculoskeletal infection			1
Comorbidity-related	Internal derangement of knee			1
Comorbidity-related	Alcoholic habit			1
Comorbidity-related	Benign prostatic hyperplasia medication			1
Comorbidity-related	Breast cancer			1
Comorbidity-related	Salpingectomy and oophorectomy			1
Comorbidity-related	Migraine			1
Comorbidity-related	Peptic ulcer			1
Comorbidity-related	Lowering uric acid drugs			1
Comorbidity-related	Other dermatological diseases			1
Comorbidity-related	Other eyes diseases			1
Comorbidity-related	Other otorhinolaryngology diseases			1
Comorbidity-related	Inhaled corticosteroid			1
Comorbidity-related	Cerebrovascular disease			1
Comorbidity-related	Tonsillectomy			1
Comorbidity-related	Viral hepatitis			1
Comorbidity-related	Urological obstruction			1
Comorbidity-related	Connective tissue benign tumor			1
Comorbidity-related	Anemia			1
Comorbidity-related	Symptomatic slow action drugs for osteoarthritis			1
Comorbidity-related	Kidney failure			1
Comorbidity-related	Other liver disease			1
Comorbidity-related	Psoriasis			1
Comorbidity-related	Other ear diseases			1
Comorbidity-related	Thyroidectomy			1
Comorbidity-related	Hyperuricemia			1
Comorbidity-related	Ocular hypertension medication			1
Comorbidity-related	Knee surgery prosthesis			1
Comorbidity-related	Other spine diseases			1
Comorbidity-related	Glaucoma			1
Comorbidity-related	Urological surgery			1
Comorbidity-related	Gastritis			1
Comorbidity-related	Central nervous system diseases			1
Comorbidity-related	Allergy medication			1
Comorbidity-related	Shoulder diseases			1
Comorbidity-related	Constipation			1
Comorbidity-related	Antiepileptics			1
Comorbidity-related	Other ovary diseases			1
Comorbidity-related	Hyperglycemia			1
Comorbidity-related	Cervicalgia			1
Comorbidity-related	Other psychiatric conditions			1
Comorbidity-related	Benign breast tumor			1
Comorbidity-related	Vitamins			1
Comorbidity-related	Metamizole			1
Comorbidity-related	Iron			1
Comorbidity-related	Other colon diseases			1
Comorbidity-related	Colon surgery			1
Comorbidity-related	Hand diseases			1
Comorbidity-related	Knee arthrosis			1
Comorbidity-related	Other hematologic diseases			1
Comorbidity-related	Other endocrine diseases			1
Comorbidity-related	Unspecified arthrosis			1
Comorbidity-related	Cancer medication			1
Comorbidity-related	Hip prosthesis			1
Comorbidity-related	Alpha-blocker			1
Comorbidity-related	Family history			1
Comorbidity-related	Other benign tumors			1
Comorbidity-related	Axial neuropathy			1
Comorbidity-related	Irritable colon syndrome			1
Comorbidity-related	Cystocele			1
Comorbidity-related	Other neurological diseases			1
Comorbidity-related	Contraception			1
Comorbidity-related	Colon diverticulitis			1
Comorbidity-related	Helicobacter pylori infection			1
Comorbidity-related	Other respiratory diseases			1
Comorbidity-related	Fall			1
Comorbidity-related	Other knee disease			1
Comorbidity-related	Other heart diseases			1
Comorbidity-related	Gout			1
Comorbidity-related	Other urological diseases			1
Comorbidity-related	Disease modifying antirheumatic drugs			1
Comorbidity-related	Colon cancer			1
Comorbidity-related	Prostate cancer			1
Comorbidity-related	Articular surgery no prosthesis			1
Comorbidity-related	Tuberculosis infection			1
Comorbidity-related	Macrocytosis			1
Comorbidity-related	Other valve diseases			1
Comorbidity-related	Insomnia			1
Comorbidity-related	Stomach bowel disease			1
Comorbidity-related	Colon hemorrhoid			1
Comorbidity-related	Sleep apnea			1
Comorbidity-related	Digoxin			1
Comorbidity-related	Other hip diseases			1
Comorbidity-related	Hematopoietic cancer			1
Comorbidity-related	Cognitive impairment			1
Comorbidity-related	Thyroid nodule			1
Comorbidity-related	Hyperthyroidism			1
Comorbidity-related	Parkinson's disease			1
Comorbidity-related	Peripheral artery disease			1
Comorbidity-related	Second and third analgesia level			1
Comorbidity-related	Other esophagus diseases			1
Comorbidity-related	Thyroid others			1
Comorbidity-related	Pulmonary embolism or deep vein thrombosis			1
Demographic-related	Age	1		1
Demographic-related	Sex			1
Diagnoses-related	Osteoarthritis	1	1	1	1	1
Diagnoses-related	Osteoarthritis of hip	1	1	1	1	1
Diagnoses-related	Osteoarthritis of knee	1	1	1	1	1
Diagnoses-related	Osteoarthritis of hand	1	1	1	1	1
Diagnoses-related	Osteoarthritis of first carpometacarpal joints	1	1	1	1	1
Diagnoses-related	Neck pain	1	1	1	1	1
Diagnoses-related	Pain in joint	1	1	1	1	1
Diagnoses-related	Fibromyalgia	1	1	1	1	1
Diagnoses-related	Gout	1	1	1	1	1
Diagnoses-related	Back pain	1	1	1	1	1
Diagnoses-related	Crystal arthropathy	1	1	1	1	1
Diagnoses-related	Muscle disorders	1	1	1	1	1
Diagnoses-related	Other inflammatory diseases	1	1	1	1	1
Diagnoses-related	Other non-inflammatory diseases	1	1	1	1	1
Diagnoses-related	Chronic polyarthritis	1	1	1	1	1
Diagnoses-related	Spondyloarthritis	1	1	1	1	1
Diagnoses-related	Axial neuropathy	1	1	1	1	1
Diagnoses-related	Peripheral neuropathy	1	1	1	1	1
Diagnoses-related	No diagnoses	1	1	1	1	1
Diagnoses-related	Osteoporosis	1	1	1	1	1
Diagnoses-related	Osteoporosis fracture	1	1	1	1	1
Diagnoses-related	Tendinitis	1	1	1	1	1
Diagnoses-related	Tendinitis lower extremities	1	1	1	1	1
Diagnoses-related	Tendinitis upper extremities	1	1	1	1	1
Diagnoses-related	Number of diagnoses			1
Other clinical-related variables	Occupation	1	1	1
Other clinical-related variables	Number of visits until discharge since first visit in clinic			1
Other clinical-related variables	Follow-up days until discharge, since first visit in clinic			1
Other clinical-related variables	Follow-up days until discharge, since previous visit in clinic			1
Other clinical-related variables	Follow-up days until discharge per discharge episode			1
Other clinical-related variables	Follow-up days until discharge since last discharge			1
Other clinical-related variables	Number of visits until discharge since last discharge			1
Other clinical-related variables	Number of previous discharges			1
Treatment-related	NSAIDs hard	1	1	1	1	1
Treatment-related	Analgesic 1st level	1	1	1	1	1
Treatment-related	SYSADOA	1	1	1	1	1
Treatment-related	Antidepressant	1	1	1	1	1
Treatment-related	Calcium and vitamin D	1	1	1	1	1
Treatment-related	Colchicine	1	1	1	1	1
Treatment-related	Gabapentin	1	1	1	1	1
Treatment-related	NSAIDs	1	1	1	1	1
Treatment-related	Analgesic 2nd and 3rd level	1	1	1	1	1
Treatment-related	Lowering uric acid drugs	1	1	1	1	1
Treatment-related	Benzodiazepine	1	1	1	1	1
Treatment-related	Corticosteroid	1	1	1	1	1
Treatment-related	Antiosteoporotic	1	1	1	1	1
Treatment-related	Other drugs	1	1	1	1	1
Treatment-related	Other DMARDs	1	1	1	1	1
Treatment-related	Gastric protector	1	1	1	1	1
Treatment-related	Number of treatments			1
Quality of life-related	Distress	1	1	1
Quality of life-related	Disability	1	1	1
Quality of life-related	Rosser Index	1	1	1
Quality of life-related	Median Rosser Index (excluding current discharge visit)				1	1
Quality of life-related	Median Rosser Index (including current discharge visit)				1	1
Quality of life-related	Mean Rosser Index (excluding current discharge visit)				1	1
Quality of life-related	Mean Rosser Index (including current discharge visit)				1	1
Quality of life-related	Median Disability Subscale (excluding current discharge visit)				1	1
Quality of life-related	Median Disability Subscale (including current discharge visit)				1	1
Quality of life-related	Mean Disability Subscale (excluding current discharge visit)				1	1
Quality of life-related	Mean Disability Subscale (including current discharge visit)				1	1
Quality of life-related	Median Distress Subscale (excluding current discharge visit)				1	1
Quality of life-related	Median Distress Subscale (including current discharge visit)				1	1
Quality of life-related	Mean Distress Subscale (excluding current discharge visit)				1	1
Quality of life-related	Mean Distress Subscale (including current discharge visit)				1	1

## Sheet: Reduced Model
order	original_variables	selected_in_step1	step1_grouping	selected_in_step2	step2_grouping	selected_in_step3	step3_grouping	rVIMP
143	(B) NSAIDs	1	NSAIDs	1	NSAIDs	1	NSAIDs	29.078
249	(D) Allergy	1	(D) Allergy	1	(D) Allergy	1	Allergy	22.9006
148	(D) Analgesic 2nd and 3rd level	1	Analgesic 2nd and 3rd level	1	Analgesic 2nd and 3rd level	1	Analgesic 2nd and 3rd level	42.5691
252	(D) Family history	1	(D) Family history	1	(D) Family history	1	(D) Family history	3.97138
307	(D) Calcium	1	(D) Calcium	1	Calcium	1	Calcium	35.9299
398	(D) Other benign tumors	1	(D) Other benign tumors	1	(D) Other benign tumors	1	Tumors	34.5378
254	(D) Other arrhythmias	1	(D) Other arrhythmias	1	(D) Other arrhythmias	1	Cardiovascular diseases	57.562
360	(D) Column surgery	1	(D) Column surgery	1	(D) Column surgery	1	Orthopedic surgery	42.4726
56	(90) Mean Distress Subscale (c)	1	Distress Subscale	1	Distress Subscale	1	Distress Subscale	20.3799
67	(182) Mean Disability Subscale (c)	1	Disability Subscale	1	Disability Subscale	1	Disability Subscale	30.6674
78	(B) Occupation	1	Occupation	1	Occupation	1	Occupation	39.7971
362	(D) Axial neuropathy	1	(D) Axial neuropathy	1	Axial neuropathy	1	Axial neuropathy	46.9774
332	(D) Antidepressant	1	(D) Antidepressant	1	Antidepressant	1	Antidepressant	50.7261
279	(D) Other dermatological diseases	1	(D) Other dermatological diseases	1	(D) Other dermatological diseases	1	Dermatological diseases	2.33342
290	(D) Hiatal hernia	1	(D) Hiatal hernia	1	(D) Hiatal hernia	1	Digestive diseases	50.9013
178	(D) Other DMARDs	1	Other DMARDs	1	Other DMARDs	1	Other DMARDs	68.2336
91	(B) Age	1	Age	1	Age	1	Age	97.4124
286	(D) Other endocrine diseases	1	(D) Other endocrine diseases	1	(D) Other endocrine diseases	1	Endocrine diseases	23.368
383	(D) Other ear diseases	1	(D) Other ear diseases	1	(D) Other ear diseases	1	Otorhinolaryngology diseases	22.0723
323	(D) Calcium antagonist	1	(D) Calcium antagonist	1	(D) Calcium antagonist	1	CV risk factors	45.3789
336	(D) Pregnancy	1	(D) Pregnancy	1	(D) Pregnancy	1	Gynecological conditions	35.2399
316	(D) Lowering uric acid drugs	1	(D) Lowering uric acid drugs	1	Lowering uric acid drugs	1	Lowering uric acid drugs	28.6804
342	(D) Smoking habit	1	(D) Smoking habit	1	(D) Smoking habit	1	Habit	16.8114
318	(D) Iron	1	(D) Iron	1	(D) Iron	1	Hematologic diseases	23.3683
351	(D) Other virus infection	1	(D) Other virus infection	1	(D) Other virus infection	1	Infectious diseases	40.6672
168	(90) Corticosteroid	1	Corticosteroid	1	Corticosteroid	1	Corticosteroid	40.657
329	(D) Bronchodilator	1	(D) Bronchodilator	1	(D) Bronchodilator	1	Respiratory diseases	33.2256
206	(D) Number of diagnoses	1	(D) Number of diagnoses	1	(D) Number of diagnoses	1	(D) Number of diagnoses	15.1972
205	(D) Number of treatments	1	(D) Number of treatments	1	(D) Number of treatments	1	(D) Number of treatments	35.6213
212	(182) Osteoporosis fracture	1	Osteoporosis fracture	1	Osteoporosis fracture	1	Osteoporosis fracture	36.7407
335	(D) Vitamins	1	(D) Vitamins	1	Other drugs	1	Other drugs	23.3921
352	(D) Kidney failure	1	(D) Kidney failure	1	(D) Kidney failure	1	(D) Kidney failure	31.4813
123	(182) Other connective tissue inflammatory diseases	1	Other connective tissue inflammatory diseases	1	Other connective tissue inflammatory diseases	1	Other connective tissue inflammatory diseases	20.539
372	(D) Feet diseases	1	(D) Feet diseases	1	(D) Feet diseases	1	(D) Feet diseases	24.7366
193	(D) No diagnoses	1	No diagnoses	1	No diagnoses	1	No diagnoses	27.295
334	(D) Symptomatic slow action drugs for osteoarthritis	1	(D) Symptomatic slow action drugs for osteoarthritis	1	SYSADOA	1	SYSADOA	27.7228
133	(182) Chronic polyarthritis	1	Chronic polyarthritis	1	Chronic polyarthritis	1	Chronic polyarthritis	59.8553
138	(D) Spondyloarthritis	1	Spondyloarthritis	1	Spondyloarthritis	1	Spondyloarthritis	36.9188
366	(D) Shoulder diseases	1	(D) Shoulder diseases	1	(D) Shoulder diseases	1	(D) Shoulder diseases	19.474
222	(182) Mean Rosser Index (c)	1	Rosser Index	1	Rosser Index	1	Rosser Index	40.0238
233	Sex	1	Sex	1	Sex	1	Sex	-15.1562
98	(D) Gabapentin	1	Gabapentin	1	Gabapentin	1	Gabapentin	40.9622
198	Follow-up days until discharge since last discharge	1	Follow-up	1	Follow-up	1	Follow-up	71.4809
402	(D) Urological surgery	1	(D) Urological surgery	1	(D) Urological surgery	1	Urological diseases	29.2158
1	(182) NSAIDs hard	1	NSAIDs hard	1	NSAIDs hard	1	NSAIDs hard	13.4196
6	(C) Analgesic 1st level	1	Analgesic 1st level	1	Analgesic 1st level	1	Analgesic 1st level	34.0424
108	(D) Back pain	1	Back pain	1	Back pain	1	Back pain	28.3688
51	(B) Neck pain	1	Neck pain	1	Neck pain	1	Neck pain	19.7248
363	(D) Other spine diseases	1	(D) Other spine diseases	1	(D) Other spine diseases	1	(D) Other spine diseases	10.0689
389	(D) Depression	1	(D) Depression	1	(D) Depression	1	(D) Depression	36.8804
388	(D) Anxiety	1	(D) Anxiety	1	(D) Anxiety	1	Anxiety	35.6496
333	(D) Benzodiazepine	1	(D) Benzodiazepine	1	Benzodiazepine	1	Benzodiazepine	25.0004
390	(D) Other psychiatric conditions	1	(D) Other psychiatric conditions	1	(D) Other psychiatric conditions	1	(D) Other psychiatric conditions	10.3797
217	(B) Gastric protector	1	Gastric protector	1	Gastric protector	1	Gastric protector	35.7556
267	(D) Cataract	1	(D) Cataract	1	(D) Cataract	1	Eyes diseases	16.1831
81	(182) Colchicine	1	Colchicine	1	Colchicine	1	Colchicine	26.387
113	(C) Crystal arthropathy	1	Crystal arthropathy	1	Crystal arthropathy	1	Crystal arthropathy	14.871
103	(C) Gout	1	Gout	1	Gout	1	Gout	14.5286
306	(D) Biphosphonates	1	(D) Biphosphonates	1	Antiosteoporotic treatment	1	Antiosteoporotic treatment	35.1511
207	(182) Osteoporosis	1	Osteoporosis	1	Osteoporosis	1	Osteoporosis	18.4537
118	(D) Muscle disorders	1	Muscle disorders	1	Muscle disorders	1	Muscle disorders	21.5516
370	(D) Hand diseases	1	(D) Hand diseases	1	(D) Hand diseases	1	(D) Hand diseases	19.8383
128	(C) Other non-inflammatory diseases	1	Other non-inflammatory diseases	1	Other non-inflammatory diseases	1	Other non-inflammatory diseases	18.8677
93	(B) Fibromyalgia	1	Fibromyalgia	1	Fibromyalgia	1	Fibromyalgia	17.2284
86	(B) Pain in joint	1	Pain in joint	1	Pain in joint	1	Pain in joint	11.589
36	(90) Osteoarthritis of hand	1	Osteoarthritis of hand	1	Osteoarthritis of hand	1	Osteoarthritis of hand	27.4681
21	(182) Osteoarthritis	1	Osteoarthritis	1	Osteoarthritis	1	Osteoarthritis	26.879
26	(D) Osteoarthritis of hip	1	Osteoarthritis of hip	1	Hip diseases	1	Hip diseases	24.3572
373	(D) Knee arthrosis	1	(D) Knee arthrosis	1	Knee diseases	1	Knee diseases	23.723
41	(90) Osteoarthritis of first carpometacarpal joints	1	Osteoarthritis of first carpometacarpal joints	1	Osteoarthritis of first carpometacarpal joints	1	Osteoarthritis of first carpometacarpal joints	4.85976
234	(182) Tendinitis	1	Tendinitis	1	Tendinitis	1	Tendinitis	12.259
244	(182) Tendinitis upper extremities	1	Tendinitis upper extremities	1	Tendinitis upper extremities	1	Tendinitis upper extremities	6.11266
239	(D) Tendinitis lower extremities	1	Tendinitis lower extremities	1	Tendinitis lower extremities	1	Tendinitis lower extremities	-4.3478
381	(D) Peripheral nervous system diseases	1	(D) Peripheral nervous system diseases	1	Peripheral nervous system diseases	1	Peripheral nervous system diseases	32.3373
305	(D) Antiepileptics	1	(D) Antiepileptics	1	(D) Antiepileptics	1	Neurological diseases	27.4886
295	(D) Peptic ulcer	1	(D) Peptic ulcer	1	(D) Peptic ulcer		Digestive diseases	42.1832
303	(D) Oral anticoagulant	1	(D) Oral anticoagulant	1	(D) Oral anticoagulant		Cardiovascular diseases	40.4366
348	(D) Hypertension	1	(D) Hypertension	1	(D) Hypertension		CV risk factors	38.9753
302	(D) Anticoagulant	1	(D) Anticoagulant	1	(D) Anticoagulant		Cardiovascular diseases	38.9736
324	(D) Diuretic	1	(D) Diuretic	1	(D) Diuretic		CV risk factors	38.9471
321	(D) Angiotensin II receptor blocker	1	(D) Angiotensin II receptor blocker	1	(D) Angiotensin II receptor blocker		CV risk factors	37.4768
301	(D) Antiaggregant	1	(D) Antiaggregant	1	(D) Antiaggregant		Cardiovascular diseases	37.4526
350	(D) Tuberculosis infection	1	(D) Tuberculosis infection	1	(D) Tuberculosis infection		Infectious diseases	35.8039
349	(D) Other infection	1	(D) Other infection	1	(D) Other infection		Infectious diseases	35.1268
326	(D) Angiotensin-converting-enzyme inhibitor	1	(D) Angiotensin-converting-enzyme inhibitor	1	(D) Angiotensin-converting-enzyme inhibitor		CV risk factors	34.3624
257	(D) Other biliary diseases	1	(D) Other biliary diseases	1	(D) Other biliary diseases		Digestive diseases	34.2963
273	(D) Hysterectomy surgery	1	(D) Hysterectomy surgery	1	(D) Hysterectomy surgery		Gynecological conditions	33.3243
391	(D) Pulmonary embolism or deep vein thrombosis	1	(D) Pulmonary embolism or deep vein thrombosis	1	(D) Pulmonary embolism or deep vein thrombosis		Cardiovascular diseases	30.4969
314	(D) Constipation	1	(D) Constipation	1	(D) Constipation		Digestive diseases	30.0286
322	(D) Beta-blocker	1	(D) Beta-blocker	1	(D) Beta-blocker		CV risk factors	29.6084
344	(D) Viral hepatitis	1	(D) Viral hepatitis	1	(D) Viral hepatitis		Digestive diseases	28.4595
403	(D) Other valve diseases	1	(D) Other valve diseases	1	(D) Other valve diseases		Cardiovascular diseases	27.8866
265	(D) Other heart diseases	1	(D) Other heart diseases	1	(D) Other heart diseases		Cardiovascular diseases	26.3848
270	(D) Articular prosthesis	1	(D) Articular prosthesis	1	(D) Articular prosthesis		Orthopedic surgery	25.0517
255	(D) Atrial fibrillation	1	(D) Atrial fibrillation	1	(D) Atrial fibrillation		Cardiovascular diseases	24.7872
330	(D) Inhaled corticosteroid	1	(D) Inhaled corticosteroid	1	(D) Inhaled corticosteroid		Respiratory diseases	24.5268
358	(D) Hip prosthesis	1	(D) Hip prosthesis	1	(D) Hip prosthesis		Orthopedic surgery	24.3789
261	(D) Hematopoietic cancer	1	(D) Hematopoietic cancer	1	(D) Hematopoietic cancer		Tumors	24.3206
266	(D) Ischemic heart disease	1	(D) Ischemic heart disease	1	(D) Ischemic heart disease		Cardiovascular diseases	23.982
331	(D) Anxiety medication	1	(D) Anxiety medication	1	(D) Anxiety medication		Anxiety	23.4161
308	(D) Cancer medication	1	(D) Cancer medication	1	(D) Cancer medication		Tumors	23.2575
369	(D) Other musculoskeletal infection	1	(D) Other musculoskeletal infection	1	(D) Other musculoskeletal infection		Infectious diseases	23.247
253	(D) Sleep apnea	1	(D) Sleep apnea	1	(D) Sleep apnea		Respiratory diseases	22.8304
269	(D) Other articular surgeries	1	(D) Other articular surgeries	1	(D) Other articular surgeries		Orthopedic surgery	21.9708
258	(D) Cholecystectomy	1	(D) Cholecystectomy	1	(D) Cholecystectomy		Digestive diseases	21.6816
379	(D) Central nervous system diseases	1	(D) Central nervous system diseases	1	(D) Central nervous system diseases		Neurological diseases	20.9952
250	(D) Ambiental allergy	1	(D) Ambiental allergy	1	(D) Ambiental allergy		Allergy	20.9379
263	(D) Prostate cancer	1	(D) Prostate cancer	1	(D) Prostate cancer		Tumors	20.6565
387	(D) Cerebrovascular disease	1	(D) Cerebrovascular disease	1	(D) Cerebrovascular disease		Cardiovascular diseases	20.5665
310	(D) Oral antidiabetics	1	(D) Oral antidiabetics	1	(D) Oral antidiabetics		CV risk factors	20.0756
291	(D) Other esophagus diseases	1	(D) Other esophagus diseases	1	(D) Other esophagus diseases		Digestive diseases	19.8239
262	(D) Breast cancer	1	(D) Breast cancer	1	(D) Breast cancer		Tumors	19.5978
268	(D) Articular surgery no prosthesis	1	(D) Articular surgery no prosthesis	1	(D) Articular surgery no prosthesis		Orthopedic surgery	19.2312
376	(D) Knee surgery prosthesis	1	(D) Knee surgery prosthesis	1	(D) Knee surgery prosthesis		Orthopedic surgery	18.5991
259	(D) Cancer	1	(D) Cancer	1	(D) Cancer		Tumors	17.7863
251	(D) Anemia	1	(D) Anemia	1	(D) Anemia		Hematologic diseases	17.1108
343	(D) Other hematologic diseases	1	(D) Other hematologic diseases	1	(D) Other hematologic diseases		Hematologic diseases	16.9785
283	(D) Appendicitis	1	(D) Appendicitis	1	(D) Appendicitis		Digestive diseases	16.6448
399	(D) Cystocele	1	(D) Cystocele	1	(D) Cystocele		Urological diseases	16.2458
284	(D) Other digestive diseases	1	(D) Other digestive diseases	1	(D) Other digestive diseases		Digestive diseases	15.9956
287	(D) Asthma	1	(D) Asthma	1	(D) Asthma		Respiratory diseases	15.655
256	(D) Peripheral artery disease	1	(D) Peripheral artery disease	1	(D) Peripheral artery disease		Cardiovascular diseases	15.3977
339	(D) Other uterus diseases	1	(D) Other uterus diseases	1	(D) Other uterus diseases		Gynecological conditions	15.3914
347	(D) Benign prostatic hypertrophy	1	(D) Benign prostatic hypertrophy	1	(D) Benign prostatic hypertrophy		Urological diseases	15.2545
320	(D) Alpha-blocker	1	(D) Alpha-blocker	1	(D) Alpha-blocker		CV risk factors	15.0934
346	(D) Hyperglycemia	1	(D) Hyperglycemia	1	(D) Hyperglycemia		CV risk factors	14.086
278	(D) Other colon diseases	1	(D) Other colon diseases	1	(D) Other colon diseases		Digestive diseases	13.8204
393	(D) Hypothyroidism	1	(D) Hypothyroidism	1	(D) Hypothyroidism		Endocrine diseases	13.427
272	(D) Salpingectomy and oophorectomy	1	(D) Salpingectomy and oophorectomy	1	(D) Salpingectomy and oophorectomy		Gynecological conditions	13.3517
382	(D) Obesity	1	(D) Obesity	1	(D) Obesity		CV risk factors	13.14
345	(D) Other liver disease	1	(D) Other liver disease	1	(D) Other liver disease		Digestive diseases	12.1876
384	(D) Other eyes diseases	1	(D) Other eyes diseases	1	(D) Other eyes diseases		Eyes diseases	11.5594
319	(D) Thyroid hormone	1	(D) Thyroid hormone	1	(D) Thyroid hormone		Endocrine diseases	10.9322
401	(D) Other urological diseases	1	(D) Other urological diseases	1	(D) Other urological diseases		Urological diseases	10.6644
400	(D) Urological obstruction	1	(D) Urological obstruction	1	(D) Urological obstruction		Urological diseases	10.6215
260	(D) Colon cancer	1	(D) Colon cancer	1	(D) Colon cancer		Tumors	10.0681
285	(D) Dyslipidemia	1	(D) Dyslipidemia	1	(D) Dyslipidemia		CV risk factors	10.0653
353	(D) Venous insufficiency peripheral	1	(D) Venous insufficiency peripheral	1	(D) Venous insufficiency peripheral		Cardiovascular diseases	9.98553
340	(D) Glaucoma	1	(D) Glaucoma	1	(D) Glaucoma		Eyes diseases	9.92629
327	(D) Ocular hypertension medication	1	(D) Ocular hypertension medication	1	(D) Ocular hypertension medication		Eyes diseases	8.90019
337	(D) Benign breast tumor	1	(D) Benign breast tumor	1	(D) Benign breast tumor		Gynecological conditions	8.34241
292	(D) Gastritis	1	(D) Gastritis	1	(D) Gastritis		Digestive diseases	8.30643
313	(D) Statins	1	(D) Statins	1	(D) Statins		CV risk factors	7.52376
282	(D) Diabetes mellitus	1	(D) Diabetes mellitus	1	(D) Diabetes mellitus		CV risk factors	7.35403
289	(D) Other respiratory diseases	1	(D) Other respiratory diseases	1	(D) Other respiratory diseases		Respiratory diseases	7.26286
277	(D) Irritable colon syndrome	1	(D) Irritable colon syndrome	1	(D) Irritable colon syndrome		Digestive diseases	5.55251
385	(D) Other otorhinolaryngology diseases	1	(D) Other otorhinolaryngology diseases	1	(D) Other otorhinolaryngology diseases		Otorhinolaryngology diseases	4.73622
271	(D) Tonsillectomy	1	(D) Tonsillectomy	1	(D) Tonsillectomy		Digestive diseases	4.36558
392	(D) Hyperthyroidism	1	(D) Hyperthyroidism	1	(D) Hyperthyroidism		Endocrine diseases	4.01866
281	(D) Cognitive impairment	1	(D) Cognitive impairment	1	(D) Cognitive impairment		Neurological diseases	3.59642
380	(D) Insomnia	1	(D) Insomnia	1	(D) Insomnia		Neurological diseases	3.43734
276	(D) Colon hemorrhoid	1	(D) Colon hemorrhoid	1	(D) Colon hemorrhoid		Digestive diseases	3.2659
395	(D) Thyroid others	1	(D) Thyroid others	1	(D) Thyroid others		Endocrine diseases	2.90858
293	(D) Helicobacter pylori infection	1	(D) Helicobacter pylori infection	1	(D) Helicobacter pylori infection		Digestive diseases	2.83894
274	(D) Colon surgery	1	(D) Colon surgery	1	(D) Colon surgery		Digestive diseases	2.6114
341	(D) Alcoholic habit	1	(D) Alcoholic habit	1	(D) Alcoholic habit		Habit	1.07245
325	(D) Other antihypertensives	1	(D) Other antihypertensives	1	(D) Other antihypertensives		CV risk factors	1.00014
338	(D) Other ovary diseases	1	(D) Other ovary diseases	1	(D) Other ovary diseases		Gynecological conditions	0.957356
275	(D) Colon diverticulitis	1	(D) Colon diverticulitis	1	(D) Colon diverticulitis		Digestive diseases	0.84858
309	(D) Digoxin	1	(D) Digoxin	1	(D) Digoxin		Cardiovascular diseases	0.795588
355	(D) Migraine	1	(D) Migraine	1	(D) Migraine		Neurological diseases	0.334027
396	(D) Thyroidectomy	1	(D) Thyroidectomy	1	(D) Thyroidectomy		Endocrine diseases	0.0470131
378	(D) Other neurological diseases	1	(D) Other neurological diseases	1	(D) Other neurological diseases		Neurological diseases	-0.462251
375	(D) Knee surgery non prosthesis	1	(D) Knee surgery non prosthesis	1	(D) Knee surgery non prosthesis		Orthopedic surgery	-0.676364
386	(D) Parkinson's disease	1	(D) Parkinson's disease	1	(D) Parkinson's disease		Neurological diseases	-0.937781
354	(D) Macrocytosis	1	(D) Macrocytosis	1	(D) Macrocytosis		Hematologic diseases	-0.96842
311	(D) Insulin	1	(D) Insulin	1	(D) Insulin		CV risk factors	-1.68477
317	(D) Benign prostatic hyperplasia medication	1	(D) Benign prostatic hyperplasia medication	1	(D) Benign prostatic hyperplasia medication		Urological diseases	-2.69861
280	(D) Psoriasis	1	(D) Psoriasis	1	(D) Psoriasis		Dermatological diseases	-2.92461
294	(D) Stomach bowel disease	1	(D) Stomach bowel disease	1	(D) Stomach bowel disease		Digestive diseases	-3.72804
397	(D) Connective tissue benign tumor	1	(D) Connective tissue benign tumor	1	(D) Connective tissue benign tumor		Tumors	-4.12679
288	(D) Chronic obstructive pulmonary disease	1	(D) Chronic obstructive pulmonary disease	1	(D) Chronic obstructive pulmonary disease		Respiratory diseases	-8.42308
264	(D) Fall	1	(D) Fall	1	(D) Fall		Neurological diseases	-9.0005
297	(D) Allergy medication	1	(D) Allergy medication	1	(D) Allergy medication		Allergy	-10.2097
394	(D) Thyroid nodule	1	(D) Thyroid nodule	1	(D) Thyroid nodule		Endocrine diseases	-11.6735
304	(D) Contraception	1	(D) Contraception	1	(D) Contraception		Gynecological conditions	-24.1492
312	(D) Disease modifying antirheumatic drugs	1	(D) Disease modifying antirheumatic drugs		Other DMARDs			38.8336
365	(D) Osteoporotic fracture	1	(D) Osteoporotic fracture		Osteoporosis fracture			32.0586
328	(D) Proton-pump inhibitor medication	1	(D) Proton-pump inhibitor medication		Gastric protector			29.7893
371	(D) Osteoporosis	1	(D) Osteoporosis		Osteoporosis			27.2924
361	(D) Back pain	1	(D) Back pain		Back pain			26.7316
315	(D) Gabapentin	1	(D) Gabapentin		Gabapentin			25.6942
356	(D) Unspecified arthrosis	1	(D) Unspecified arthrosis		Osteoarthritis			25.5514
296	(D) NSAIDs	1	(D) NSAIDs		NSAIDs			22.6921
357	(D) Other hip diseases	1	(D) Other hip diseases		Hip diseases			16.7633
46	(B) Calcium and vitamin D	1	Calcium and vitamin D		Calcium			15.255
298	(D) Metamizole	1	(D) Metamizole		Analgesic 1st level			14.5894
367	(D) Gout	1	(D) Gout		Gout			14.1376
173	(C) Other drugs	1	Other drugs		Other drugs			13.6793
364	(D) Non osteoporotic fracture	1	(D) Non osteoporotic fracture		Osteoporosis fracture			11.1467
368	(D) Hyperuricemia	1	(D) Hyperuricemia		Gout			11.0951
359	(D) Cervicalgia	1	(D) Cervicalgia		Neck pain			9.95598
299	(D) Paracetamol	1	(D) Paracetamol		Analgesic 1st level			9.51032
163	(C) Benzodiazepine	1	Benzodiazepine		Benzodiazepine			6.81226
183	(182) Axial neuropathy	1	Axial neuropathy		Axial neuropathy			6.07949
153	(90) Lowering uric acid drugs	1	Lowering uric acid drugs		Lowering uric acid drugs			5.86494
158	(182) Antiosteoporotic	1	Antiosteoporotic		Antiosteoporotic treatment			5.50281
188	(90) Peripheral neuropathy	1	Peripheral neuropathy		Peripheral nervous system diseases			2.80809
11	(D) SYSADOA	1	SYSADOA		SYSADOA			1.67108
377	(D) Internal derangement of knee	1	(D) Internal derangement of knee		Knee diseases			0.911063
300	(D) Second and third analgesia level	1	(D) Second and third analgesia level		Analgesic 2nd and 3rd level			-2.73407
16	(D) Antidepressant	1	Antidepressant		Antidepressant			-3.2869
31	(B) Osteoarthritis of knee	1	Osteoarthritis of knee		Knee diseases			-4.9517
374	(D) Other knee disease	1	(D) Other knee disease		Knee diseases			-10.5164
92	(D) Age		Age					96.2612
179	(182) Other DMARDs		Other DMARDs					64.4416
180	(90) Other DMARDs		Other DMARDs					63.3742
199	Follow-up days until discharge, since first visit in clinic		Follow-up					62.8579
134	(90) Chronic polyarthritis		Chronic polyarthritis					57.1422
135	(D) Chronic polyarthritis		Chronic polyarthritis					56.3981
200	Follow-up days until discharge per discharge episode		Follow-up					56.2923
136	(B) Chronic polyarthritis		Chronic polyarthritis					52.1329
201	Follow-up days until discharge, since previous visit in clinic		Follow-up					51.5516
137	(C) Chronic polyarthritis		Chronic polyarthritis					49.6194
181	(C) Other DMARDs		Other DMARDs					49.6188
202	Number of visits until discharge since first visit in clinic		Follow-up					48.6127
203	Number of previous discharge		Follow-up					46.7332
204	Number of visits until discharge since last discharge		Follow-up					41.5634
99	(90) Gabapentin		Gabapentin					40.8871
100	(182) Gabapentin		Gabapentin					40.0811
149	(90) Analgesic 2nd and 3rd level		Analgesic 2nd and 3rd level					39.5524
169	(D) Corticosteroid		Corticosteroid					38.4687
170	(182) Corticosteroid		Corticosteroid					38.3958
79	(D) Occupation		Occupation					38.2098
150	(182) Analgesic 2nd and 3rd level		Analgesic 2nd and 3rd level					38.1322
223	(B) Rosser index		Mean Rosser Index					38.0798
224	(90) Mean Rosser Index (c)		Mean Rosser Index					37.8986
101	(C) Gabapentin		Gabapentin					37.7891
182	(B) Other DMARDs		Other DMARDs					36.54
213	(90) Osteoporosis fracture		Osteoporosis fracture					36.478
151	(C) Analgesic 2nd and 3rd level		Analgesic 2nd and 3rd level					35.8512
80	(C) Occupation		Occupation					35.6892
102	(B) Gabapentin		Gabapentin					34.7143
218	(C) Gastric protector		Gastric protector					34.3735
139	(182) Spondyloarthritis		Spondyloarthritis					34.0804
214	(D) Osteoporosis fracture		Osteoporosis fracture					33.6674
7	(B) Analgesic 1st level		Analgesic 1st level					32.8857
225	(90) Median Rosser Index (c)		Mean Rosser Index					32.8784
219	(90) Gastric protector		Gastric protector					32.8147
226	(182) Median Rosser Index (c)		Mean Rosser Index					32.5665
220	(182) Gastric protector		Gastric protector					31.9973
227	(182) Mean Rosser Index (w)		Mean Rosser Index					31.689
228	(182) Median Rosser Index (w)		Mean Rosser Index					31.6278
215	(C) Osteoporosis fracture		Osteoporosis fracture					31.1844
152	(B) Analgesic 2nd and 3rd level		Analgesic 2nd and 3rd level					31.0325
229	(90) Mean Rosser Index (w)		Mean Rosser Index					30.3863
221	(D) Gastric protector		Gastric protector					30.3017
140	(90) Spondyloarthritis		Spondyloarthritis					30.1128
171	(C) Corticosteroid		Corticosteroid					30.0773
172	(B) Corticosteroid		Corticosteroid					30.0677
216	(B) Osteoporosis fracture		Osteoporosis fracture					30.0507
230	(D) Rosser index		Mean Rosser Index					30.0489
68	(90) Mean Disability Subscale (c)		Mean Disability Subscale					28.8146
141	(C) Spondyloarthritis		Spondyloarthritis					28.302
69	(B) Disability Subscale		Mean Disability Subscale					27.878
231	(90) Median Rosser Index (w)		Mean Rosser Index					27.8015
109	(B) Back pain		Back pain					27.6884
70	(182) Mean Disability Subscale (w)		Mean Disability Subscale					27.5663
232	(C) Rosser index		Mean Rosser Index					27.477
144	(C) NSAIDs		NSAIDs					26.4796
22	(D) Osteoarthritis		Osteoarthritis					26.3629
23	(C) Osteoarthritis		Osteoarthritis					26.3264
82	(90) Colchicine		Colchicine					26.0001
142	(B) Spondyloarthritis		Spondyloarthritis					25.808
110	(C) Back pain		Back pain					25.764
37	(182) Osteoarthritis of hand		Osteoarthritis of hand					25.5744
38	(B) Osteoarthritis of hand		Osteoarthritis of hand					25.4645
111	(182) Back pain		Back pain					25.4187
8	(D) Analgesic 1st level		Analgesic 1st level					25.0544
71	(182) Median Disability Subscale (c)		Mean Disability Subscale					24.715
39	(C) Osteoarthritis of hand		Osteoarthritis of hand					24.5095
72	(182) Median Disability Subscale (w)		Mean Disability Subscale					24.4945
83	(C) Colchicine		Colchicine					24.3366
73	(90) Mean Disability Subscale (w)		Mean Disability Subscale					23.9268
9	(182) Analgesic 1st level		Analgesic 1st level					23.9194
24	(B) Osteoarthritis		Osteoarthritis					23.4422
84	(D) Colchicine		Colchicine					23.2297
10	(90) Analgesic 1st level		Analgesic 1st level					23.1136
112	(90) Back pain		Back pain					23.0063
27	(182) Osteoarthritis of hip		Osteoarthritis of hip					22.7468
40	(D) Osteoarthritis of hand		Osteoarthritis of hand					22.7354
74	(90) Median Disability Subscale (c)		Mean Disability Subscale					22.6471
145	(90) NSAIDs		NSAIDs					22.4637
25	(90) Osteoarthritis		Osteoarthritis					21.7986
146	(182) NSAIDs		NSAIDs					21.7029
75	(90) Median Disability Subscale (w)		Mean Disability Subscale					20.8192
85	(B) Colchicine		Colchicine					20.7597
28	(B) Osteoarthritis of hip		Osteoarthritis of hip					20.7546
119	(C) Muscle disorders		Muscle disorders					20.6758
29	(90) Osteoarthritis of hip		Osteoarthritis of hip					20.5203
194	(C) No diagnoses		No diagnoses					20.3965
57	(D) Distress Subscale		Mean Distress Subscale					19.9097
195	(90) No diagnoses		No diagnoses					19.7973
124	(90) Other connective tissue inflammatory diseases		Other connective tissue inflammatory diseases					19.7605
76	(C) Disability Subscale		Mean Disability Subscale					19.6914
52	(182) Neck pain		Neck pain					19.3372
58	(182) Median Distress Subscale (c)		Mean Distress Subscale					19.3341
53	(C) Neck pain		Neck pain					19.3287
120	(B) Muscle disorders		Muscle disorders					18.5322
121	(90) Muscle disorders		Muscle disorders					18.4836
125	(D) Other connective tissue inflammatory diseases		Other connective tissue inflammatory diseases					18.459
54	(D) Neck pain		Neck pain					18.3852
30	(C) Osteoarthritis of hip		Osteoarthritis of hip					18.3692
196	(B) No diagnoses		No diagnoses					18.3177
59	(182) Mean Distress Subscale (c)		Mean Distress Subscale					17.8434
208	(B) Osteoporosis		Osteoporosis					17.5682
60	(90) Median Distress Subscale (c)		Mean Distress Subscale					17.2286
197	(182) No diagnoses		No diagnoses					17.1536
122	(182) Muscle disorders		Muscle disorders					16.9563
209	(D) Osteoporosis		Osteoporosis					16.9453
77	(D) Disability Subscale		Mean Disability Subscale					16.0078
61	(B) Distress Subscale		Mean Distress Subscale					15.7656
47	(C) Calcium and vitamin D		Calcium and vitamin D					14.2291
129	(B) Other non-inflammatory diseases		Other non-inflammatory diseases					14.0885
104	(D) Gout		Gout					14.0877
105	(B) Gout		Gout					14.0357
114	(182) Crystal arthropathy		Crystal arthropathy					13.975
147	(D) NSAIDs		NSAIDs					13.9507
115	(B) Crystal arthropathy		Crystal arthropathy					13.8656
55	(90) Neck pain		Neck pain					13.7309
210	(90) Osteoporosis		Osteoporosis					13.5601
62	(C) Distress Subscale		Mean Distress Subscale					13.1354
2	(C) NSAIDs hard		NSAIDs hard					13.0327
106	(182) Gout		Gout					12.854
130	(90) Other non-inflammatory diseases		Other non-inflammatory diseases					12.74
107	(90) Gout		Gout					12.4273
63	(90) Median Distress Subscale (w)		Mean Distress Subscale					12.3073
131	(D) Other non-inflammatory diseases		Other non-inflammatory diseases					12.2744
126	(C) Other connective tissue inflammatory diseases		Other connective tissue inflammatory diseases					12.1176
3	(B) NSAIDs hard		NSAIDs hard					12.0146
132	(182) Other non-inflammatory diseases		Other non-inflammatory diseases					11.9314
116	(90) Crystal arthropathy		Crystal arthropathy					11.8295
174	(B) Other drugs		Other drugs					11.3286
127	(B) Other connective tissue inflammatory diseases		Other connective tissue inflammatory diseases					10.9601
64	(182) Mean Distress Subscale (w)		Mean Distress Subscale					10.5273
211	(C) Osteoporosis		Osteoporosis					10.3942
65	(90) Mean Distress Subscale (w)		Mean Distress Subscale					10.2252
235	(B) Tendinitis		Tendinitis					10.0782
175	(D) Other drugs		Other drugs					9.92495
94	(C) Fibromyalgia		Fibromyalgia					9.74854
66	(182) Median Distress Subscale (w)		Mean Distress Subscale					9.68404
4	(D) NSAIDs hard		NSAIDs hard					9.24123
87	(C) Pain in joint		Pain in joint					9.03141
236	(90) Tendinitis		Tendinitis					8.90909
95	(182) Fibromyalgia		Fibromyalgia					8.45896
5	(90) NSAIDs hard		NSAIDs hard					8.33202
176	(182) Other drugs		Other drugs					8.19452
88	(182) Pain in joint		Pain in joint					8.06089
177	(90) Other drugs		Other drugs					7.79156
96	(D) Fibromyalgia		Fibromyalgia					7.39316
48	(90) Calcium and vitamin D		Calcium and vitamin D					6.92921
237	(D) Tendinitis		Tendinitis					5.69402
117	(D) Crystal arthropathy		Crystal arthropathy					5.65583
49	(D) Calcium and vitamin D		Calcium and vitamin D					4.63333
159	(C) Antiosteoporotic		Antiosteoporotic					4.50695
50	(182) Calcium and vitamin D		Calcium and vitamin D					4.3762
89	(90) Pain in joint		Pain in joint					4.04179
97	(90) Fibromyalgia		Fibromyalgia					3.77902
164	(D) Benzodiazepine		Benzodiazepine					3.33417
160	(90) Antiosteoporotic		Antiosteoporotic					3.28579
161	(B) Antiosteoporotic		Antiosteoporotic					3.15404
162	(D) Antiosteoporotic		Antiosteoporotic					2.59811
245	(90) Tendinitis upper extremities		Tendinitis upper extremities					2.28229
246	(B) Tendinitis upper extremities		Tendinitis upper extremities					2.26591
238	(C) Tendinitis		Tendinitis					2.08719
184	(B) Axial neuropathy		Axial neuropathy					1.98691
165	(B) Benzodiazepine		Benzodiazepine					1.75944
185	(D) Axial neuropathy		Axial neuropathy					1.22786
42	(B) Osteoarthritis of first carpometacarpal joints		Osteoarthritis of first carpometacarpal joints					0.713035
247	(D) Tendinitis upper extremities		Tendinitis upper extremities					0.677985
43	(182) Osteoarthritis of first carpometacarpal joints		Osteoarthritis of first carpometacarpal joints					0.534033
248	(C) Tendinitis upper extremities		Tendinitis upper extremities					0.433072
154	(182) Lowering uric acid drugs		Lowering uric acid drugs					0.284619
44	(D) Osteoarthritis of first carpometacarpal joints		Osteoarthritis of first carpometacarpal joints					-0.267448
90	(D) Pain in joint		Pain in joint					-0.497446
186	(90) Axial neuropathy		Axial neuropathy					-0.846802
166	(90) Benzodiazepine		Benzodiazepine					-1.24608
12	(182) SYSADOA		SYSADOA					-1.58395
155	(D) Lowering uric acid drugs		Lowering uric acid drugs					-1.83667
189	(182) Peripheral neuropathy		Peripheral neuropathy					-2.32978
13	(90) SYSADOA		SYSADOA					-2.54862
45	(C) Osteoarthritis of first carpometacarpal joints		Osteoarthritis of first carpometacarpal joints					-2.63314
156	(C) Lowering uric acid drugs		Lowering uric acid drugs					-2.92498
157	(B) Lowering uric acid drugs		Lowering uric acid drugs					-3.09931
190	(D) Peripheral neuropathy		Peripheral neuropathy					-3.66248
187	(C) Axial neuropathy		Axial neuropathy					-4.37369
17	(C) Antidepressant		Antidepressant					-4.4569
167	(182) Benzodiazepine		Benzodiazepine					-4.63948
191	(B) Peripheral neuropathy		Peripheral neuropathy					-5.05416
192	(C) Peripheral neuropathy		Peripheral neuropathy					-5.48687
240	(90) Tendinitis lower extremities		Tendinitis lower extremities					-5.85755
241	(182) Tendinitis lower extremities		Tendinitis lower extremities					-6.468
14	(C) SYSADOA		SYSADOA					-6.5642
18	(90) Antidepressant		Antidepressant					-7
19	(182) Antidepressant		Antidepressant					-8.87001
242	(C) Tendinitis lower extremities		Tendinitis lower extremities					-11.3389
32	(C) Osteoarthritis of knee		Osteoarthritis of knee					-12.6933
20	(B) Antidepressant		Antidepressant					-13.1919
15	(B) SYSADOA		SYSADOA					-13.5622
33	(D) Osteoarthritis of knee		Osteoarthritis of knee					-13.9992
243	(B) Tendinitis lower extremities		Tendinitis lower extremities					-14.7974
34	(90) Osteoarthritis of knee		Osteoarthritis of knee					-14.9563
35	(182) Osteoarthritis of knee		Osteoarthritis of knee					-17.7864
